# Supplementary material for: IRGC1, a testis-enriched immunity related GTPase, is important for fibrous sheath integrity and sperm motility in mice
Source: Dev Biol. 2022 Aug;488:104–13. doi: 10.1016/j.ydbio.2022.05.011 (PMC9232189; doi:10.1016/j.ydbio.2022.05.011)
Supplement: Multimedia component 1 [file mmc1.xlsx]

## Sheet: Sheet1
Table S1. Mass spectrometry analysis of sperm SDS-resistant fraction (total spectra)
		Quantitative Value (Normalized Total Spectra)
Accession Number (UniProtKB)	Protein	Ctrl #1	Ctrl #2	Ctrl #3	Mean_Ctrl	Irgc1 KO #1	Irgc1 KO #2	Irgc1 KO #3	Irgc1 KO #4	Mean_Irgc1 KO
Q8C262	IRGC	6.913	5.457	6.943	6.43767	0	0	0	0	0
A3KGV1	ODF2	189.61	235.74	235.07	220.14	193.43	213.25	234.56	216.62	214.465
Q64521	GPD2	102.71	140.79	147.79	130.43	133.68	126.74	133.61	129.78	130.953
Q64467	GAPDHS	151.1	102.59	112.08	121.923	120.52	102.6	101.94	90.568	103.907
Q60597	OGDH	98.758	85.13	92.243	92.0437	107.35	82.484	93.034	90.568	93.359
Q60662	AKAP4	76.043	100.41	97.202	91.2183	78.994	103.61	114.81	90.568	96.9955
Q8CAQ8	IMMT	98.758	64.393	65.463	76.2047	87.096	63.372	78.188	73.761	75.6043
Q60931	VDAC3	79.994	72.033	76.373	76.1333	68.866	56.33	66.311	65.358	64.2163
Q922G7	TEKT2	73.081	70.941	77.365	73.7957	67.854	62.366	60.373	67.226	64.4547
Q9ESG2	ROPN1	51.354	79.673	78.357	69.7947	46.586	70.413	70.27	66.292	63.3903
Q9WU65	GK2	67.155	62.21	71.414	66.9263	66.841	69.407	59.383	69.093	66.181
O08716	FABP9	75.056	49.113	70.422	64.8637	72.917	55.324	70.27	56.021	63.633
G5E8A8	TEKT5	40.491	60.027	83.316	61.278	44.561	78.46	72.25	84.032	69.8257
P05064	ALDOA	53.329	56.753	65.463	58.515	63.803	44.259	62.352	53.22	55.9085
A2ARZ3	FSIP2	54.317	57.845	61.495	57.8857	50.637	54.318	72.25	61.623	59.707
P17751	TPI1	50.366	60.027	60.503	56.9653	50.637	55.324	51.466	51.353	52.195
Q80YW5	BSPRY	24.689	68.759	73.398	55.6153	32.408	72.425	46.517	58.822	52.543
Q6X6Z7	TEKT3	52.342	52.388	59.512	54.7473	34.433	52.307	56.414	59.756	50.7275
Q69Z23	DNAH17	59.255	54.57	49.593	54.4727	54.688	52.307	53.445	63.491	55.9827
Q149S1	TEKT4	55.304	54.57	48.601	52.825	40.51	53.313	57.404	54.154	51.3453
Q9D9T8	EFHC1	51.354	44.748	54.552	50.218	35.446	39.23	50.476	51.353	44.1262
P06151	LDHA	50.366	44.748	53.56	49.558	37.471	48.283	51.466	53.22	47.61
Q8CDE2	CCIN	51.354	41.473	39.674	44.167	57.726	40.236	48.496	42.95	47.352
Q91VD9	NDUFS1	58.267	41.473	32.731	44.157	60.764	34.201	50.476	32.679	44.53
Q8BMF4	DLAT	56.292	39.291	34.715	43.4327	53.675	31.183	49.486	31.745	41.5222
Q60930	VDAC2	35.553	42.565	50.585	42.901	32.408	52.307	46.517	44.817	44.0123
Q91YE9	NT5C1B	45.429	36.016	45.626	42.357	36.459	38.224	42.558	33.613	37.7135
O88987	AKAP3	32.59	39.291	51.577	41.1527	20.255	51.301	49.486	42.95	40.998
Q80X86	ARMC12	26.665	48.022	45.626	40.1043	34.433	44.259	35.63	38.281	38.1508
Q8C0M9	ASRGL1	39.503	42.565	37.691	39.9197	39.497	41.242	36.62	38.281	38.91
P17710	HK1	25.677	46.931	45.626	39.4113	31.395	50.295	40.579	48.552	42.7052
Q3TVA9	CCDC136	20.739	51.296	45.626	39.2203	19.242	36.212	43.548	36.414	33.854
Q8BMS1	HADHA	33.578	38.199	43.642	38.473	35.446	39.23	39.589	42.95	39.3037
P70190	CAPZA3	24.689	45.839	44.634	38.3873	34.433	45.265	40.579	45.751	41.507
Q791V5	MTCH2	27.652	46.931	39.674	38.0857	36.459	41.242	48.496	39.215	41.353
Q9D485	EFHC2	26.665	36.016	46.617	36.4327	25.318	47.277	51.466	42.016	41.5192
P52480	PKM	42.466	36.016	29.756	36.0793	37.471	36.212	40.579	37.348	37.9025
O70325	GPX4	40.491	33.834	32.731	35.6853	45.573	34.201	34.64	34.546	37.24
Q8K2B3	SDHA	23.702	38.199	39.674	33.8583	31.395	43.254	37.609	33.613	36.4678
P48774	GSTM5	30.615	30.559	38.683	33.2857	28.357	33.195	32.661	39.215	33.357
P17156	HSPA2	38.516	29.468	30.748	32.9107	20.255	34.201	23.753	29.878	27.0218
P68372	TUBB4B	25.677	27.285	43.642	32.2013	24.306	26.153	30.681	31.745	28.2213
P09041	PGK2	43.453	29.468	22.813	31.9113	38.484	25.147	42.558	31.745	34.4835
Q9DAJ2	TEKT1	25.677	28.377	37.691	30.5817	25.318	28.165	28.702	32.679	28.716
Q2MH31	SMRP1	32.59	25.102	33.723	30.4717	27.344	37.218	39.589	33.613	34.441
P47757	CAPZB	34.565	27.285	25.788	29.2127	24.306	22.13	22.764	21.475	22.6688
Q6P1E8	EFCAB6	31.602	26.194	29.756	29.184	27.344	25.147	25.733	24.276	25.625
Q8BH55	THNSL1	32.59	29.468	24.796	28.9513	33.42	34.201	34.64	26.143	32.101
Q9QY84	ACTL7A	22.714	31.651	31.739	28.7013	29.369	38.224	30.681	32.679	32.7382
Q03265	ATP5F1A	19.752	38.199	27.772	28.5743	27.344	30.177	25.733	30.812	28.5165
Q5STT6	FAM71B	43.453	21.828	19.837	28.3727	37.471	21.124	20.784	18.674	24.5132
Q0P557	SPATA18	19.752	28.377	36.699	28.276	21.268	28.165	32.661	25.21	26.826
Q9D4K5	FAM166A	26.665	22.92	34.715	28.1	28.357	37.218	34.64	36.414	34.1573
P00342	LDHC	30.615	26.194	23.805	26.8713	37.471	32.189	23.753	28.011	30.356
Q9D424	CABYR	28.64	21.828	29.756	26.7413	27.344	26.153	23.753	20.541	24.4477
Q91XQ0	DNAH8	30.615	26.194	21.821	26.21	30.382	29.171	25.733	39.215	31.1253
Q9CZ13	UQCRC1	15.801	31.651	29.756	25.736	20.255	25.147	27.712	32.679	26.4483
P15105	GLUL	32.59	19.645	22.813	25.016	31.395	19.112	23.753	21.475	23.9337
Q8BGH2	SAMM50	17.776	29.468	27.772	25.0053	17.217	25.147	20.784	19.607	20.6887
Q61999	ODF1	41.478	15.28	16.862	24.54	17.217	12.071	26.722	16.806	18.204
Q9WTP6	AK2	39.503	16.371	16.862	24.2453	29.369	17.1	15.836	19.607	20.478
O09035	DBIL5	40.491	16.371	15.87	24.244	30.382	16.094	18.805	16.806	20.5218
Q9JJN4	OXCT2A	16.789	31.651	23.805	24.0817	21.268	33.195	29.692	32.679	29.2085
P38647	HSPA9	36.54	16.371	18.845	23.9187	37.471	17.1	25.733	19.607	24.9778
Q61884	MNS1	20.739	26.194	24.796	23.9097	15.191	20.118	21.774	19.607	19.1725
P56480	ATP5F1B	16.789	32.742	21.821	23.784	23.293	26.153	33.651	26.143	27.31
Q8BHG1	NRDC	18.764	27.285	24.796	23.615	15.191	30.177	25.733	30.812	25.4782
Q64516	GK	35.553	14.188	19.837	23.1927	30.382	13.077	12.866	13.072	17.3493
P05214	TUBA3A	0	26.194	19.837	23.0155	0	24.142	23.753	25.21	24.3683
Q924X2	CPT1B	20.739	21.828	24.796	22.4543	22.28	24.142	23.753	26.143	24.0795
P12367	PRKAR2A	14.814	24.011	26.78	21.8683	20.255	20.118	19.794	22.409	20.644
P16627	HSPA1L	23.702	21.828	19.837	21.789	21.268	18.106	11.877	28.011	19.8155
A1EGX6	FSCB	27.652	18.554	18.845	21.6837	18.229	11.065	18.805	11.204	14.8257
Q8R127	SCCPDH	7.9006	25.102	31.739	21.5805	6.0764	20.118	18.805	27.077	18.0191
Q91VN4	CHCHD6	18.764	24.011	21.821	21.532	17.217	19.112	17.815	21.475	18.9047
Q9D2F7	NUP210L	17.776	22.92	22.813	21.1697	24.306	22.13	16.825	19.607	20.717
P63038	HSPD1	19.752	22.92	19.837	20.8363	21.268	26.153	18.805	19.607	21.4582
P15265	SMCP	18.764	19.645	22.813	20.4073	19.242	31.183	22.764	23.342	24.1327
Q3V132	SLC25A31	23.702	17.463	19.837	20.334	22.28	17.1	9.8972	10.271	14.8871
Q8BKZ9	PDHX	28.64	16.371	15.87	20.2937	20.255	15.088	15.836	14.005	16.296
Q80YD3	FAM205C	17.776	19.645	22.813	20.078	15.191	16.094	20.784	14.939	16.752
Q9QXW4	FSCN3	14.814	18.554	26.78	20.0493	20.255	25.147	17.815	19.607	20.706
Q5U458	DNAJC11	28.64	15.28	14.878	19.5993	22.28	20.118	16.825	18.674	19.4742
P35487	PDHA2	19.752	17.463	20.829	19.348	20.255	20.118	17.815	27.077	21.3163
P47857	PFKM	15.801	20.737	19.837	18.7917	14.178	20.118	17.815	19.607	17.9295
Q9DB77	UQCRC2	11.851	21.828	20.829	18.1693	11.14	24.142	20.784	21.475	19.3852
P50544	ACADVL	8.8882	22.92	20.829	17.5457	12.153	19.112	16.825	21.475	17.3912
Q9D2H8	FNDC8	5.9255	18.554	27.772	17.4172	18.229	20.118	22.764	16.806	19.4792
Q6NY15	TSGA10	7.9006	18.554	25.788	17.4142	13.166	15.088	28.702	21.475	19.6078
Q9D051	PDHB	14.814	18.554	17.853	17.0737	19.242	15.088	21.774	23.342	19.8615
Q62252	SPA17	18.764	16.371	13.886	16.3403	14.178	22.13	12.866	14.939	16.0282
Q8K2Q2	GSTO2	14.814	14.188	19.837	16.2797	14.178	15.088	14.846	14.005	14.5292
P47802	MTX1	11.851	15.28	20.829	15.9867	10.127	18.106	12.866	20.541	15.41
Q8CDU5	EFHB	6.913	17.463	22.813	15.7297	7.0892	26.153	19.794	20.541	18.3943
Q9R0X4	ACOT9	11.851	17.463	17.853	15.7223	18.229	20.118	21.774	15.873	18.9985
Q9WUA3	PFKP	13.826	17.463	15.87	15.7197	18.229	17.1	20.784	23.342	19.8637
Q9Z2I0	LETM1	20.739	16.371	9.9186	15.6762	12.153	10.059	10.887	13.072	11.5428
Q8BW94	DNAH3	18.764	12.005	15.87	15.5463	19.242	13.077	19.794	17.74	17.4632
E9PXT9	FAM170B	12.839	17.463	15.87	15.3907	4.051	15.088	15.836	14.939	12.4785
P70412	CUZD1	14.814	29.468	0.99186	15.0913	22.28	11.065	10.887	4.6684	12.2251
Q9DAM3	HSPB9	22.714	12.005	9.9186	14.8792	24.306	15.088	15.836	10.271	16.3753
P63017	HSPA8	0	13.097	15.87	14.4835	0	13.077	10.887	12.138	12.034
Q9R0Y5	AK1	8.8882	18.554	15.87	14.4374	12.153	13.077	15.836	17.74	14.7015
Q9D4Q1	RIBC2	15.801	12.005	14.878	14.228	15.191	11.065	13.856	12.138	13.0625
O70252	HMOX2	5.9255	17.463	17.853	13.7472	12.153	14.083	12.866	15.873	13.7438
P10126	EEF1A1	5.9255	15.28	19.837	13.6808	9.1147	16.094	14.846	20.541	15.1489
Q8R086	SUOX	9.8758	15.28	15.87	13.6753	16.204	16.094	16.825	16.806	16.4823
O08914	FAAH	13.826	14.188	12.894	13.636	8.1019	13.077	11.877	12.138	11.2985
P68368	TUBA4A	0	15.28	11.902	13.591	0	16.094	13.856	17.74	15.8967
Q9JMB1	THEG	9.8758	17.463	12.894	13.4109	10.127	11.065	14.846	14.005	12.5107
O54833	CSNK2A2	10.863	16.371	12.894	13.376	17.217	18.106	14.846	11.204	15.3432
Q01853	VCP	14.814	12.005	12.894	13.2377	11.14	14.083	17.815	13.072	14.0275
Q9DA48	SPACA1	15.801	10.914	12.894	13.203	15.191	16.094	19.794	8.4032	14.8706
Q05920	PC	10.863	14.188	13.886	12.979	15.191	19.112	13.856	9.3369	14.374
P70296	PEBP1	11.851	14.188	12.894	12.9777	9.1147	13.077	13.856	9.3369	11.3461
Q9D5W4	CCDC81	13.826	12.005	12.894	12.9083	13.166	9.0531	6.9281	12.138	10.3213
Q5NC83	SPATA48	4.9379	15.28	17.853	12.6903	8.1019	18.106	16.825	16.806	14.9597
A2AKE7	ACTL10	5.9255	17.463	13.886	12.4248	16.204	11.065	26.722	14.005	16.999
Q9DAQ9	SPATA19	6.913	16.371	13.886	12.39	7.0892	16.094	5.9383	7.4695	9.14775
P63087	PPP1CC	4.9379	15.28	16.862	12.36	9.1147	17.1	16.825	19.607	15.6617
Q8BHJ5	TBL1XR1	10.863	15.28	10.91	12.351	8.1019	10.059	9.8972	11.204	9.81552
Q6P8Y0	CFAP161	17.776	7.6399	10.91	12.1086	13.166	10.059	7.9178	8.4032	9.8865
Q810P2	ODF3L1	10.863	12.005	12.894	11.9207	7.0892	12.071	9.8972	12.138	10.2988
Q8CF27	FAM24A	15.801	8.7313	10.91	11.8141	10.127	8.0472	6.9281	9.3369	8.6098
P07724	ALB	6.913	24.011	3.9674	11.6305	8.1019	2.0118	3.9589	5.6021	4.91868
Q9QXL8	NME7	8.8882	9.8227	15.87	11.527	8.1019	14.083	11.877	12.138	11.55
Q9Z2W0	DNPEP	11.851	9.8227	12.894	11.5226	19.242	14.083	10.887	11.204	13.854
Q8C5V0	SPATA32	15.801	9.8227	8.9267	11.5168	12.153	12.071	9.8972	8.4032	10.6311
Q8BKC5	IPO5	0	10.914	11.902	11.408	0	6.0354	2.9692	11.204	6.7362
P80314	CCT2	5.9255	14.188	13.886	11.3332	9.1147	13.077	15.836	15.873	13.4752
Q06890	CLU	14.814	8.7313	9.9186	11.1546	17.217	9.0531	22.764	12.138	15.293
Q80X53	CCDC116	9.8758	12.005	10.91	10.9303	10.127	13.077	6.9281	10.271	10.1008
P16858	GAPDH	12.839	12.005	7.9349	10.9263	12.153	10.059	7.9178	7.4695	9.39982
O08749	DLD	9.8758	9.8227	12.894	10.8642	12.153	14.083	16.825	14.939	14.5
Q9R112	SQOR	12.839	8.7313	9.9186	10.4963	10.127	9.0531	8.9075	12.138	10.0564
Q9DA60	TEX44	6.913	17.463	6.943	10.4397	8.1019	11.065	6.9281	10.271	9.0915
Q9D5U5	PUDP	0	10.914	9.9186	10.4163	0	8.0472	6.9281	7.4695	7.4816
P98192	GNPAT	1.9752	14.188	14.878	10.3471	7.0892	19.112	11.877	14.939	13.2543
P17182	ENO1	6.913	13.097	10.91	10.3067	7.0892	8.0472	17.815	6.5358	9.8718
Q8BXF8	ACTRT3	8.8882	13.097	8.9267	10.304	5.0637	12.071	8.9075	10.271	9.0783
Q80YT5	SPATA20	8.8882	10.914	10.91	10.2374	10.127	11.065	17.815	11.204	12.5528
P0C6F1	DNAH2	2.9627	14.188	12.894	10.0149	8.1019	14.083	4.9486	13.072	10.0514
P59096	STARD6	0	9.8227	9.9186	9.87065	0	10.059	3.9589	7.4695	7.16247
Q8VEM8	SLC25A3	13.826	8.7313	6.943	9.83343	13.166	6.0354	5.9383	6.5358	7.91887
Q6AW46	CES5A	16.789	8.7313	3.9674	9.82923	30.382	6.0354	9.8972	9.3369	13.9129
Q80X60	EFCAB3	2.9627	14.188	11.902	9.68423	5.0637	12.071	12.866	12.138	10.5347
Q9QYA2	TOMM40	2.9627	14.188	11.902	9.68423	3.0382	12.071	5.9383	12.138	8.29637
B2RY50	ARMC4	5.9255	9.8227	12.894	9.5474	11.14	15.088	16.825	14.939	14.498
Q8C5W0	CLMN	8.8882	9.8227	9.9186	9.54317	7.0892	6.0354	4.9486	5.6021	5.91883
Q60736	ZP3R	11.851	9.8227	6.943	9.5389	7.0892	7.0413	6.9281	10.271	7.8324
Q8R404	MICOS13	0	9.8227	8.9267	9.3747	0	7.0413	1.9794	6.5358	5.1855
P63168	DYNLL1	12.839	5.457	8.9267	9.07423	9.1147	5.0295	4.9486	8.4032	6.874
P63260	ACTG1	14.814	4.3656	7.9349	9.03817	18.229	13.077	13.856	15.873	15.2587
Q99KI0	ACO2	1.9752	18.554	5.9512	8.8268	3.0382	15.088	11.877	9.3369	9.83502
Q6IMH0	TEPP	4.9379	6.5484	14.878	8.7881	5.0637	7.0413	11.877	12.138	9.03
P62806	HIST1H4A	13.826	5.457	6.943	8.742	13.166	6.0354	8.9075	5.6021	8.42775
P63101	YWHAZ	4.9379	14.188	6.943	8.68963	9.1147	6.0354	9.8972	10.271	8.82958
Q9Z2I9	SUCLA2	6.913	14.188	4.9593	8.68677	8.1019	11.065	12.866	14.939	11.743
Q62522	ZPBP	9.8758	13.097	2.9756	8.64947	6.0764	8.0472	6.9281	6.5358	6.89687
Q9D8N0	EEF1G	9.8758	6.5484	8.9267	8.4503	8.1019	7.0413	5.9383	10.271	7.83812
Q9D0M3	CYC1	1.9752	12.005	10.91	8.29673	4.051	5.0295	5.9383	8.4032	5.8555
Q9QZD8	SLC25A10	8.8882	7.6399	7.9349	8.15433	10.127	9.0531	6.9281	6.5358	8.161
P02088	HBB-B1	5.9255	16.371	1.9837	8.0934	7.0892	4.0236	3.9589	7.4695	5.6353
Q3TUH1	TAMM41	11.851	5.457	6.943	8.08367	6.0764	8.0472	2.9692	5.6021	5.67373
Q99PL6	UBXN6	0.98758	12.005	10.91	7.96753	2.0255	14.083	11.877	13.072	10.2644
Q8VIG3	RSPH1	1.9752	10.914	10.91	7.93307	5.0637	8.0472	11.877	11.204	9.04798
Q9CQX2	CYB5B	2.9627	10.914	9.9186	7.93177	7.0892	9.0531	9.8972	8.4032	8.61067
Q9D880	TIMM50	12.839	5.457	4.9593	7.75177	10.127	4.0236	5.9383	3.7348	5.95593
Q5SU73	COIL	7.9006	6.5484	7.9349	7.4613	10.127	7.0413	10.887	7.4695	8.8812
Q8K3K7	AGPAT2	8.8882	6.5484	6.943	7.45987	8.1019	6.0354	7.9178	9.3369	7.848
Q9CPY7	LAP3	1.9752	10.914	8.9267	7.27197	4.051	9.0531	7.9178	8.4032	7.35628
P99029	PRDX5	3.9503	9.8227	7.9349	7.23597	1.0127	8.0472	4.9486	7.4695	5.3695
Q569E4	MENT	3.9503	8.7313	8.9267	7.20277	3.0382	7.0413	6.9281	6.5358	5.88585
Q8BVN8	DNALI1	8.8882	7.6399	4.9593	7.16247	5.0637	9.0531	6.9281	5.6021	6.66175
P57780	ACTN4	3.9503	6.5484	10.91	7.13623	5.0637	5.0295	8.9075	5.6021	6.1507
Q99JX4	EIF3M	11.851	5.457	3.9674	7.0918	2.0255	6.0354	3.9589	6.5358	4.6389
A7RDN6	RNLS	0.98758	13.097	6.943	7.00919	2.0255	11.065	3.9589	10.271	6.8301
Q3U6K5	SPATA6	3.9503	9.8227	6.943	6.90533	2.0255	8.0472	6.9281	5.6021	5.65073
Q9D5H4	FTMT	4.9379	8.7313	6.943	6.87073	8.1019	12.071	8.9075	13.072	10.5381
Q8VC30	TKFC	4.9379	7.6399	7.9349	6.83757	3.0382	6.0354	3.9589	5.6021	4.65865
Q9WUM5	SUCLG1	7.9006	7.6399	4.9593	6.83327	4.051	5.0295	4.9486	4.6684	4.67437
Q9D023	MPC2	5.9255	6.5484	7.9349	6.80293	15.191	7.0413	7.9178	7.4695	9.4049
Q9DAD6	PFN3	5.9255	6.5484	7.9349	6.80293	8.1019	6.0354	9.8972	6.5358	7.64258
Q9DAK9	PHPT1	8.8882	6.5484	4.9593	6.79863	6.0764	6.0354	7.9178	5.6021	6.40792
O54946	DNAJB6	11.851	5.457	2.9756	6.7612	10.127	5.0295	6.9281	5.6021	6.92168
Q91YT0	NDUFV1	2.9627	10.914	5.9512	6.6093	1.0127	9.0531	7.9178	10.271	7.06365
Q6A4J8	USP7	3.9503	8.7313	6.943	6.54153	5.0637	6.0354	3.9589	5.6021	5.16502
Q9D9D8	DUSP21	3.9503	7.6399	7.9349	6.50837	4.051	8.0472	5.9383	5.6021	5.90965
Q9D8X1	CUTC	4.9379	7.6399	6.943	6.50693	13.166	9.0531	6.9281	7.4695	9.15418
Q9D1G5	LRRC57	8.8882	7.6399	2.9756	6.50123	8.1019	4.0236	4.9486	4.6684	5.43562
P59279	RAB2B	3.9503	6.5484	8.9267	6.47513	4.051	9.0531	8.9075	8.4032	7.6037
P11983	TCP1	8.8882	5.457	4.9593	6.43483	3.0382	2.0118	3.9589	4.6684	3.41933
P52825	CPT2	3.9503	8.7313	5.9512	6.21093	1.0127	5.0295	8.9075	7.4695	5.6048
P47934	CRAT	4.9379	8.7313	4.9593	6.2095	2.0255	5.0295	5.9383	5.6021	4.64885
O88441	MTX2	0.98758	7.6399	9.9186	6.18203	2.0255	10.059	4.9486	8.4032	6.35907
Q0VB26	TEX26	2.9627	7.6399	7.9349	6.17917	4.051	4.0236	4.9486	7.4695	5.12317
Q9DAM9	FANK1	3.9503	5.457	8.9267	6.11133	5.0637	12.071	3.9589	8.4032	7.3742
P48722	HSPA4L	7.9006	4.3656	5.9512	6.07247	4.051	2.0118	9.8972	6.5358	5.62395
Q8BVP5	CSNK1G2	3.9503	3.2742	10.91	6.04483	7.0892	5.0295	1.9794	7.4695	5.3919
Q8BVR0	BANF2	7.9006	3.2742	6.943	6.03927	3.0382	6.0354	3.9589	6.5358	4.89208
Q9D572	UBXN11	7.9006	2.1828	7.9349	6.0061	9.1147	5.0295	3.9589	6.5358	6.15972
O54781	SRPK2	3.9503	9.8227	3.9674	5.91347	4.051	6.0354	6.9281	2.8011	4.9539
Q9CRY7	GDPD1	3.9503	6.5484	6.943	5.8139	1.0127	8.0472	3.9589	4.6684	4.4218
P53994	RAB2A	4.9379	6.5484	5.9512	5.8125	4.051	7.0413	6.9281	7.4695	6.37247
Q64133	MAOA	7.9006	6.5484	2.9756	5.8082	5.0637	8.0472	6.9281	5.6021	6.41028
Q62421	SH3GL3	3.9503	5.457	7.9349	5.78073	3.0382	4.0236	5.9383	6.5358	4.88397
Q9DA15	THEGL	8.8882	4.3656	3.9674	5.7404	7.0892	4.0236	0.98972	4.6684	4.19273
E9Q8T7	DNAH1	9.8758	4.3656	2.9756	5.739	10.127	7.0413	6.9281	4.6684	7.1912
P00405	MTCO2	9.8758	4.3656	2.9756	5.739	5.0637	5.0295	2.9692	4.6684	4.4327
Q8BGP6	SLC25A40	2.9627	10.914	2.9756	5.61743	9.1147	5.0295	4.9486	5.6021	6.17372
Q8VDM4	PSMD2	3.9503	7.6399	4.9593	5.5165	4.051	4.0236	3.9589	10.271	5.57613
Q9DAK2	PACRG	2.9627	6.5484	6.943	5.4847	10.127	11.065	6.9281	6.5358	8.66398
C4P6S0	NSUN4	3.9503	6.5484	5.9512	5.4833	5.0637	6.0354	8.9075	7.4695	6.86902
Q3TC72	FAHD2	6.913	6.5484	2.9756	5.479	3.0382	2.0118	4.9486	5.6021	3.90017
Q5ND19	GM11492	2.9627	5.457	7.9349	5.45153	3.0382	5.0295	5.9383	5.6021	4.90203
Q9D439	CFAP53	4.9379	5.457	5.9512	5.4487	7.0892	7.0413	5.9383	5.6021	6.41772
Q9R109	OAZ3	4.9379	5.457	5.9512	5.4487	4.051	6.0354	5.9383	4.6684	5.17328
Q3V140	ACRBP	5.9255	5.457	4.9593	5.44727	3.0382	3.0177	6.9281	4.6684	4.4131
Q9JJK2	LANCL2	6.913	4.3656	4.9593	5.41263	7.0892	7.0413	8.9075	7.4695	7.62688
A2AJB7	LCN5	10.863	2.1828	2.9756	5.34047	14.178	3.0177	4.9486	5.6021	6.9366
Q03401	CRISP1	5.9255	8.7313	0.99186	5.21622	6.0764	2.0118	2.9692	3.7348	3.69805
P36993	PPM1B	4.9379	6.5484	3.9674	5.15123	3.0382	8.0472	2.9692	8.4032	5.61445
O55135	EIF6	2.9627	5.457	6.943	5.1209	3.0382	7.0413	3.9589	5.6021	4.91012
Q8BIJ6	IARS2	3.9503	5.457	5.9512	5.1195	4.051	7.0413	12.866	8.4032	8.09037
O09172	GCLM	5.9255	4.3656	4.9593	5.08347	3.0382	5.0295	4.9486	3.7348	4.18777
Q6Q477	ATP2B4	8.8882	4.3656	1.9837	5.07917	8.1019	3.0177	5.9383	1.8674	4.73133
Q8R123	FLAD1	1.9752	6.5484	5.9512	4.82493	4.051	4.0236	5.9383	7.4695	5.3706
Q497N6	CEP295NL	2.9627	6.5484	4.9593	4.82347	3.0382	7.0413	4.9486	4.6684	4.92413
P80315	CCT4	5.9255	6.5484	1.9837	4.8192	8.1019	3.0177	6.9281	6.5358	6.14588
Q61133	GSTT2	3.9503	5.457	4.9593	4.78887	3.0382	6.0354	1.9794	4.6684	3.93035
P80318	CCT3	4.9379	5.457	3.9674	4.78743	2.0255	2.0118	4.9486	4.6684	3.41358
Q6P8X9	CFAP126	4.9379	5.457	3.9674	4.78743	3.0382	4.0236	2.9692	3.7348	3.44145
Q99L20	GSTT3	2.9627	4.3656	6.943	4.7571	3.0382	6.0354	4.9486	4.6684	4.67265
Q2XU92	ACSBG2	4.9379	4.3656	4.9593	4.75427	5.0637	7.0413	4.9486	7.4695	6.13077
Q99P31	HSPBP1	4.9379	4.3656	4.9593	4.75427	2.0255	5.0295	3.9589	4.6684	3.92057
Q9D9L5	ACTRT2	5.9255	4.3656	3.9674	4.75283	8.1019	4.0236	5.9383	2.8011	5.21622
Q9CQA3	SDHB	6.913	4.3656	2.9756	4.7514	5.0637	4.0236	7.9178	3.7348	5.18497
Q9D5N8	SATL1	3.9503	3.2742	6.943	4.7225	2.0255	7.0413	4.9486	7.4695	5.37122
P41216	ACSL1	7.9006	3.2742	2.9756	4.7168	7.0892	2.0118	6.9281	6.5358	5.64123
P45376	AKR1B1	7.9006	3.2742	2.9756	4.7168	7.0892	3.0177	2.9692	4.6684	4.43613
Q8K4E0	ALMS1	8.8882	2.1828	2.9756	4.6822	2.0255	4.0236	2.9692	1.8674	2.72142
Q99P88	NUP155	11.851	1.0914	0.99186	4.64475	5.0637	1.0059	2.9692	1.8674	2.72655
P85094	ISOC2A	0	7.6399	5.9512	4.53037	0	10.059	1.9794	8.4032	5.1104
Q8K010	OPLAH	2.9627	6.5484	3.9674	4.49283	2.0255	3.0177	5.9383	4.6684	3.91248
Q9CQR6	PPP6C	2.9627	6.5484	3.9674	4.49283	3.0382	4.0236	4.9486	3.7348	3.9363
Q91VM9	PPA2	0.98758	5.457	6.943	4.46253	5.0637	7.0413	3.9589	4.6684	5.18308
P0CW70	DPY19L2	1.9752	5.457	5.9512	4.46113	5.0637	10.059	4.9486	7.4695	6.8852
Q8BVP1	TRIML1	2.9627	5.457	4.9593	4.45967	1.0127	2.0118	1.9794	3.7348	2.18467
Q61241	TSSK1B	3.9503	5.457	3.9674	4.45823	2.0255	4.0236	5.9383	6.5358	4.6308
Q7TPM5	SPACA9	3.9503	5.457	3.9674	4.45823	3.0382	7.0413	3.9589	3.7348	4.4433
P62334	PSMC6	6.913	5.457	0.99186	4.45395	6.0764	2.0118	4.9486	1.8674	3.72605
Q9Z1Q9	VARS	3.9503	4.3656	4.9593	4.42507	7.0892	2.0118	7.9178	7.4695	6.12207
Q8BVM4	AZIN2	5.9255	3.2742	3.9674	4.38903	5.0637	4.0236	3.9589	5.6021	4.66207
P18760	CFL1	6.913	3.2742	2.9756	4.3876	3.0382	7.0413	6.9281	4.6684	5.419
Q9WV27	ATP1A4	8.8882	3.2742	0.99186	4.38475	9.1147	2.0118	3.9589	3.7348	4.70505
Q3V0Q1	DNAH12	3.9503	2.1828	6.943	4.3587	2.0255	8.0472	0	5.6021	3.9187
Q922R8	PDIA6	8.8882	2.1828	1.9837	4.35157	8.1019	2.0118	2.9692	3.7348	4.20443
Q8R534	ADAM1B	9.8758	1.0914	1.9837	4.31697	4.051	0	0	0	1.01275
O35345	KPNA6	3.9503	6.5484	1.9837	4.1608	4.051	3.0177	1.9794	3.7348	3.19572
P17225	PTBP1	0	5.457	6.943	4.13333	0	6.0354	6.9281	7.4695	5.10825
Q99KB8	HAGH	0	5.457	6.943	4.13333	0	4.0236	3.9589	4.6684	3.16273
Q9ERI5	JMJD6	0.98758	5.457	5.9512	4.13193	2.0255	4.0236	1.9794	4.6684	3.17423
Q9DB20	ATP5PO	3.9503	5.457	2.9756	4.12763	1.0127	3.0177	3.9589	5.6021	3.39785
Q9CYG7	TOMM34	1.9752	4.3656	5.9512	4.09733	2.0255	2.0118	5.9383	5.6021	3.89443
Q925K9	TSSK6	3.9503	4.3656	3.9674	4.09443	1.0127	2.0118	2.9692	3.7348	2.43213
Q9R099	TBL2	4.9379	4.3656	2.9756	4.09303	2.0255	4.0236	6.9281	3.7348	4.178
Q9D9I1	TEX43	2.9627	3.2742	5.9512	4.0627	4.051	5.0295	6.9281	1.8674	4.469
P03921	MTND5	4.9379	3.2742	3.9674	4.05983	4.051	9.0531	4.9486	3.7348	5.44688
Q9DAF3	DDI1	4.9379	3.2742	3.9674	4.05983	5.0637	2.0118	0.98972	1.8674	2.48316
P08113	HSP90B1	7.9006	3.2742	0.99186	4.05555	6.0764	2.0118	1.9794	2.8011	3.21718
Q8JZQ2	AFG3L2	1.9752	2.1828	7.9349	4.03097	4.051	8.0472	7.9178	6.5358	6.63795
A2ASA8	ITPRIPL1	3.9503	2.1828	5.9512	4.0281	4.051	5.0295	1.9794	7.4695	4.63235
Q14C37	LEMD1	4.9379	2.1828	4.9593	4.02667	6.0764	4.0236	3.9589	3.7348	4.44843
Q9D9T6	SPATA3	6.913	2.1828	2.9756	4.0238	5.0637	1.0059	2.9692	4.6684	3.4268
Q148B6	SPATC1	6.913	2.1828	2.9756	4.0238	5.0637	2.0118	2.9692	3.7348	3.44487
P08607	C4BPA	2.9627	8.7313	0	3.898	4.051	0	3.9589	0	2.00248
P58281	OPA1	0	6.5484	4.9593	3.8359	0	5.0295	5.9383	8.4032	4.84275
Q91WC3	ACSL6	0	6.5484	4.9593	3.8359	0	4.0236	5.9383	8.4032	4.59127
Q9R0Q7	PTGES3	0	6.5484	4.9593	3.8359	0	7.0413	3.9589	2.8011	3.45032
Q8R2Y8	PTRH2	1.9752	5.457	3.9674	3.79987	6.0764	3.0177	2.9692	7.4695	4.8832
P05132	PRKACA	3.9503	5.457	1.9837	3.797	8.1019	6.0354	6.9281	3.7348	6.20005
Q76MZ3	PPP2R1A	0	4.3656	6.943	3.76953	0	9.0531	4.9486	5.6021	4.90095
P56399	USP5	2.9627	4.3656	3.9674	3.76523	5.0637	2.0118	0.98972	0.93369	2.24973
Q9D498	IQCF3	3.9503	4.3656	2.9756	3.76383	4.051	3.0177	1.9794	2.8011	2.9623
P58252	EEF2	3.9503	3.2742	3.9674	3.73063	8.1019	3.0177	1.9794	4.6684	4.44185
Q99JY0	HADHB	3.9503	3.2742	3.9674	3.73063	1.0127	1.0059	1.9794	1.8674	1.46635
Q8QZT1	ACAT1	4.9379	3.2742	2.9756	3.72923	4.051	2.0118	0.98972	3.7348	2.69683
Q3U213	SERAC1	5.9255	3.2742	1.9837	3.7278	5.0637	1.0059	3.9589	0.93369	2.74055
O88685	PSMC3	5.9255	2.1828	2.9756	3.69463	2.0255	2.0118	1.9794	5.6021	2.9047
Q8BFW7	LPP	5.9255	2.1828	2.9756	3.69463	3.0382	2.0118	2.9692	3.7348	2.9385
P00397	MTCO1	0	5.457	4.9593	3.4721	0	8.0472	2.9692	5.6021	4.15463
Q80V03	ADCK5	0	5.457	4.9593	3.4721	0	6.0354	2.9692	3.7348	3.18485
Q9D404	OXSM	2.9627	4.3656	2.9756	3.43463	1.0127	6.0354	3.9589	8.4032	4.85255
A0JLY1	CCDC173	2.9627	4.3656	2.9756	3.43463	2.0255	5.0295	1.9794	2.8011	2.95887
P10853 (+4)	HIST1H2BF	2.9627	3.2742	3.9674	3.40143	1.0127	3.0177	1.9794	2.8011	2.20273
Q810J8	ZFYVE1	3.9503	3.2742	2.9756	3.40003	1.0127	1.0059	4.9486	4.6684	2.9089
Q9D4K7	CCDC105	3.9503	3.2742	2.9756	3.40003	5.0637	3.0177	2.9692	3.7348	3.69635
Q02053	UBA1	4.9379	3.2742	1.9837	3.3986	11.14	4.0236	2.9692	4.6684	5.7003
Q9CZB0	SDHC	2.9627	1.0914	5.9512	3.3351	1.0127	6.0354	0.98972	4.6684	3.17656
Q66GT5	PTPMT1	5.9255	1.0914	2.9756	3.33083	3.0382	1.0059	2.9692	0.93369	1.98675
P21765	GPX5	7.9006	1.0914	0.99186	3.32795	14.178	4.0236	6.9281	3.7348	7.21612
Q6ZQ38	CAND1	7.9006	1.0914	0.99186	3.32795	7.0892	1.0059	4.9486	1.8674	3.72778
Q80W93	HYDIN	7.9006	1.0914	0.99186	3.32795	3.0382	1.0059	2.9692	1.8674	2.22018
Q920N1	ODF3	7.9006	1.0914	0.99186	3.32795	3.0382	2.0118	0.98972	1.8674	1.97678
Q99J47	DHRS7B	7.9006	1.0914	0.99186	3.32795	7.0892	1.0059	1.9794	1.8674	2.98548
Q80XN0	BDH1	7.9006	1.0914	0.99186	3.32795	7.0892	0	3.9589	0.93369	2.99545
Q9D6R2	IDH3A	0	5.457	3.9674	3.14147	0	6.0354	6.9281	4.6684	4.40798
Q9D263	SPINT4	0	5.457	3.9674	3.14147	0	2.0118	7.9178	9.3369	4.81663
P14211	CALR	0	5.457	3.9674	3.14147	0	3.0177	2.9692	4.6684	2.66383
Q9D2H2	AK7	0	4.3656	4.9593	3.1083	0	8.0472	4.9486	4.6684	4.41605
O88870	BEST1	0	4.3656	4.9593	3.1083	0	3.0177	1.9794	2.8011	1.94955
Q8R0Y8	SLC25A42	0	4.3656	4.9593	3.1083	0	5.0295	0.98972	2.8011	2.20508
Q8K1C0	ANGEL2	1.9752	4.3656	2.9756	3.10547	2.0255	4.0236	7.9178	3.7348	4.42542
Q9DBJ1	PGAM1	2.9627	4.3656	1.9837	3.104	11.14	7.0413	6.9281	3.7348	7.21105
Q8K1L5	PPP1R11	2.9627	4.3656	1.9837	3.104	3.0382	4.0236	1.9794	4.6684	3.4274
Q9EPK7	XPO7	2.9627	4.3656	1.9837	3.104	1.0127	3.0177	0.98972	1.8674	1.72188
E9Q7F5	EDDM13	0	3.2742	5.9512	3.07513	0	4.0236	5.9383	8.4032	4.59127
Q9DBC7	PRKAR1A	0	3.2742	5.9512	3.07513	0	3.0177	2.9692	2.8011	2.197
P62196	PSMC5	0	3.2742	5.9512	3.07513	0	1.0059	0.98972	1.8674	0.965755
B0QZF7	PROCA1	1.9752	3.2742	3.9674	3.07227	2.0255	2.0118	3.9589	0.93369	2.23247
P97819	PLA2G6	3.9503	3.2742	1.9837	3.0694	1.0127	3.0177	1.9794	3.7348	2.43615
Q9DCX2	ATP5PD	3.9503	3.2742	1.9837	3.0694	4.051	5.0295	1.9794	3.7348	3.69868
Q9DA32	SUN5	4.9379	3.2742	0.99186	3.06799	3.0382	1.0059	1.9794	1.8674	1.97273
Q3V0Q6	SPAG8	2.9627	2.1828	3.9674	3.03763	2.0255	7.0413	5.9383	5.6021	5.1518
Q8BK63	CSNK1A1	2.9627	2.1828	3.9674	3.03763	5.0637	4.0236	2.9692	5.6021	4.41465
P07901	HSP90AA1	3.9503	2.1828	2.9756	3.03623	4.051	4.0236	1.9794	3.7348	3.4472
P16563	CRISP2	3.9503	2.1828	2.9756	3.03623	2.0255	1.0059	2.9692	0.93369	1.73357
Q8BVM2	ANTXRL	4.9379	2.1828	1.9837	3.0348	7.0892	4.0236	3.9589	1.8674	4.23477
Q63811	PPP3R2	3.9503	1.0914	3.9674	3.00303	4.051	1.0059	0.98972	2.8011	2.21193
Q3TL44	NLRX1	5.9255	1.0914	1.9837	3.0002	4.051	6.0354	2.9692	1.8674	3.73075
P0CG49 (+1)	UBB	0	5.457	2.9756	2.81087	0	3.0177	4.9486	3.7348	3.90037
O35737	HNRNPH1	0	4.3656	3.9674	2.77767	0	5.0295	3.9589	3.7348	4.24107
P0DP26 (+2)	CALM1	0	4.3656	3.9674	2.77767	0	3.0177	3.9589	4.6684	3.88167
A6X919	DPY19L1	0	4.3656	3.9674	2.77767	0	4.0236	1.9794	1.8674	2.62347
Q8C6E0	CFAP36	0	4.3656	3.9674	2.77767	0	1.0059	0	1.8674	0.957767
P80316	CCT5	1.9752	4.3656	1.9837	2.77483	5.0637	5.0295	4.9486	3.7348	4.69415
Q91ZP3	LPIN1	1.9752	4.3656	1.9837	2.77483	0	1.0059	3.9589	4.6684	2.4083
P23578	ACR	1.9752	4.3656	1.9837	2.77483	1.0127	4.0236	0	1.8674	1.72592
P80313	CCT7	2.9627	4.3656	0.99186	2.77339	4.051	2.0118	2.9692	3.7348	3.1917
P62737	ACTA2	0	3.2742	4.9593	2.7445	0	7.0413	3.9589	6.5358	4.384
Q60649	CLPB	0	3.2742	4.9593	2.7445	0	3.0177	1.9794	1.8674	1.71612
Q9WTK7	STK11	0	3.2742	4.9593	2.7445	0	3.0177	0.98972	1.8674	1.4687
Q9CQ21	MCTS2	0.98758	3.2742	3.9674	2.74306	2.0255	5.0295	2.9692	2.8011	3.20633
Q9Z1Q5	CLIC1	2.9627	3.2742	1.9837	2.7402	2.0255	5.0295	3.9589	3.7348	3.68717
Q99KL7	RAB28	2.9627	3.2742	1.9837	2.7402	3.0382	3.0177	6.9281	2.8011	3.94627
P0C1V4	TMCO2	0	2.1828	5.9512	2.71133	0	2.0118	0.98972	3.7348	1.68408
P15626	GSTM2	0.98758	2.1828	4.9593	2.70989	4.051	5.0295	1.9794	6.5358	4.39893
A2AVQ5	LEXM	2.9627	2.1828	2.9756	2.70703	8.1019	4.0236	5.9383	3.7348	5.44965
Q9D5V2	KLHL10	2.9627	2.1828	2.9756	2.70703	3.0382	1.0059	1.9794	1.8674	1.97273
Q8CGK3	LONP1	3.9503	2.1828	1.9837	2.7056	6.0764	2.0118	1.9794	1.8674	2.98375
Q9Z1J3	NFS1	5.9255	1.0914	0.99186	2.66959	5.0637	1.0059	3.9589	3.7348	3.44082
P46412	GPX3	7.9006	0	0	2.63353	9.1147	3.0177	2.9692	2.8011	4.47567
P01942	HBA	0	6.5484	0.99186	2.51342	0	0	0.98972	1.8674	0.71428
Q9D5A0	SPESP1	0	5.457	1.9837	2.48023	0	1.0059	3.9589	1.8674	1.70805
Q9JLI7	SPAG6	0	4.3656	2.9756	2.44707	0	7.0413	1.9794	2.8011	2.95545
Q9D9K8	IQCF1	0	4.3656	2.9756	2.44707	0	2.0118	3.9589	2.8011	2.19295
Q7M6Y6	MROH2B	0.98758	4.3656	1.9837	2.44563	2.0255	2.0118	0	4.6684	2.17643
Q5F201	CFAP52	0	3.2742	3.9674	2.41387	0	4.0236	3.9589	6.5358	3.62957
Q9Z1K6	ARIH2	0	3.2742	3.9674	2.41387	0	2.0118	2.9692	2.8011	1.94552
Q8CI32	BAG5	1.9752	3.2742	1.9837	2.41103	2.0255	4.0236	2.9692	4.6684	3.42168
Q2NL51	GSK3A	1.9752	3.2742	1.9837	2.41103	2.0255	2.0118	1.9794	0.93369	1.7376
Q8CHP8	PGP	1.9752	3.2742	1.9837	2.41103	2.0255	1.0059	2.9692	0.93369	1.73357
Q8CG27	ACTL9	3.9503	3.2742	0	2.40817	4.051	4.0236	2.9692	1.8674	3.2278
Q9JIB0	RANGRF	0.98758	2.1828	3.9674	2.37926	2.0255	4.0236	3.9589	4.6684	3.6691
P62259	YWHAE	0.98758	2.1828	3.9674	2.37926	6.0764	2.0118	4.9486	1.8674	3.72605
P80317	CCT6A	1.9752	2.1828	2.9756	2.37787	3.0382	4.0236	4.9486	3.7348	3.9363
Q9WUL7	ARL3	1.9752	2.1828	2.9756	2.37787	3.0382	3.0177	1.9794	1.8674	2.47567
P83940	ELOC	2.9627	2.1828	1.9837	2.3764	4.051	4.0236	3.9589	1.8674	3.47523
Q9Z1R2	BAG6	2.9627	2.1828	1.9837	2.3764	5.0637	2.0118	2.9692	0.93369	2.7446
Q9CQE0	RNF138	2.9627	2.1828	1.9837	2.3764	2.0255	1.0059	1.9794	0.93369	1.48612
Q9EQ00	ROPN1L	0	1.0914	5.9512	2.34753	0	5.0295	2.9692	2.8011	2.69995
P46735	MYO1B	1.9752	1.0914	3.9674	2.34467	9.1147	7.0413	5.9383	4.6684	6.69067
Q9JMC3	DNAJA4	3.9503	1.0914	1.9837	2.3418	4.051	2.0118	0.98972	5.6021	3.16366
A2AN08	UBR4	3.9503	0	2.9756	2.30863	0	3.0177	0.98972	3.7348	1.93555
Q91V41	RAB14	3.9503	0	2.9756	2.30863	6.0764	3.0177	1.9794	0	2.76837
P32037	SLC2A3	0	6.5484	0	2.1828	0	0	0	0	0
Q9WV55	VAPA	0	4.3656	1.9837	2.11643	0	3.0177	5.9383	2.8011	2.93927
Q8CFI2	CDC34	0	4.3656	1.9837	2.11643	0	3.0177	1.9794	2.8011	1.94955
Q61024	ASNS	0	4.3656	1.9837	2.11643	0	1.0059	2.9692	1.8674	1.46062
P08249	MDH2	0	4.3656	1.9837	2.11643	0	1.0059	1.9794	3.7348	1.68003
Q9DAG4	TEX37	0	3.2742	2.9756	2.08327	0	7.0413	1.9794	3.7348	3.18887
Q9DAE3	LELP1	0	3.2742	2.9756	2.08327	0	3.0177	3.9589	3.7348	2.67785
P68254	YWHAQ	0	3.2742	2.9756	2.08327	0	4.0236	2.9692	5.6021	3.14872
O89112	LANCL1	0	3.2742	2.9756	2.08327	0	8.0472	1.9794	1.8674	2.9735
Q9JK23	PSMG1	0	3.2742	2.9756	2.08327	0	3.0177	2.9692	4.6684	2.66383
Q80VQ1	LRRC1	0	3.2742	2.9756	2.08327	0	3.0177	4.9486	2.8011	2.69185
Q91ZT8	ASB9	0	3.2742	2.9756	2.08327	0	1.0059	3.9589	3.7348	2.1749
A1L3C1	FAM71E1	0	3.2742	2.9756	2.08327	0	5.0295	3.9589	1.8674	2.71395
P51807	DYNLT1	0	3.2742	2.9756	2.08327	0	4.0236	1.9794	2.8011	2.20103
Q9WTZ1	RNF7	0	3.2742	2.9756	2.08327	0	2.0118	2.9692	1.8674	1.7121
Q9R1P1	PSMB3	0	3.2742	2.9756	2.08327	0	3.0177	2.9692	2.8011	2.197
Q8JZN5	ACAD9	0	3.2742	2.9756	2.08327	0	3.0177	2.9692	3.7348	2.43043
Q9DAL7	IQCF5	0	2.1828	3.9674	2.05007	0	3.0177	2.9692	3.7348	3.24057
Q5M8N4	SDR39U1	0	2.1828	3.9674	2.05007	0	2.0118	0	2.8011	1.6043
Q6SP97	ENKUR	1.9752	2.1828	1.9837	2.04723	3.0382	2.0118	1.9794	2.8011	2.45763
Q3U2V3	NUDT18	1.9752	2.1828	1.9837	2.04723	2.0255	2.0118	3.9589	1.8674	2.4659
Q9QYJ3	DNAJB1	2.9627	2.1828	0.99186	2.04579	1.0127	3.0177	0	2.8011	1.70788
Q8BH95	ECHS1	2.9627	2.1828	0.99186	2.04579	1.0127	2.0118	1.9794	1.8674	1.71782
Q80ZN9	COX6B2	0	1.0914	4.9593	2.0169	0	2.0118	1.9794	1.8674	1.46465
Q9DAV9	TMEM38B	1.9752	1.0914	2.9756	2.01407	2.0255	1.0059	0.98972	1.8674	1.47213
P48455	PPP3CC	2.9627	1.0914	1.9837	2.0126	4.051	1.0059	0.98972	0.93369	1.74508
P24549	ALDH1A1	3.9503	1.0914	0.99186	2.01119	10.127	8.0472	2.9692	0.93369	5.51927
Q69ZB0	LRRCC1	3.9503	1.0914	0.99186	2.01119	6.0764	1.0059	1.9794	0.93369	2.49885
Q9D5Y1	CCDC39	4.9379	0	0.99186	1.97659	4.051	2.0118	0.98972	2.8011	2.4634
P32921	WARS	5.9255	0	0	1.97517	8.1019	2.0118	1.9794	0	3.02328
Q921I1	TF	0	5.457	0	1.819	2.0255	1.0059	1.9794	2.8011	1.95297
Q9Z2X1	HNRNPF	0	3.2742	1.9837	1.75263	0	4.0236	3.9589	3.7348	2.92932
P42567	EPS15	0	3.2742	1.9837	1.75263	0	1.0059	0.98972	0.93369	0.732328
Q9CQV8	YWHAB	0	3.2742	1.9837	1.75263	0	1.0059	2.9692	4.6684	2.16087
P00920	CA2	0	3.2742	1.9837	1.75263	0	2.0118	4.9486	1.8674	2.20695
Q9JK48	SH3GLB1	0	3.2742	1.9837	1.75263	0	2.0118	1.9794	1.8674	1.46465
B2RX88	CSPP1	0	3.2742	1.9837	1.75263	0	1.0059	0.98972	0	0.498905
Q9QWV4	MLF1	0	2.1828	2.9756	1.71947	0	4.0236	1.9794	5.6021	2.90128
Q8R5H1	USP15	0	2.1828	2.9756	1.71947	0	6.0354	1.9794	1.8674	2.47055
Q9Z0F4	CIB1	0	2.1828	2.9756	1.71947	0	2.0118	0.98972	1.8674	1.21723
Q9ERK4	CSE1L	0	2.1828	2.9756	1.71947	0	1.0059	1.9794	1.8674	1.21318
Q9D0Z3	TMEM53	0	2.1828	2.9756	1.71947	0	1.0059	0.98972	2.8011	1.19918
P08414	CAMK4	0	2.1828	2.9756	1.71947	0	1.0059	0.98972	1.8674	0.965755
O88623	USP2	0	2.1828	2.9756	1.71947	0	1.0059	1.9794	0.93369	0.979747
Q8VBV7	COPS8	0.98758	2.1828	1.9837	1.71803	3.0382	4.0236	0.98972	1.8674	2.47973
Q9QYI7	DNAJB8	1.9752	2.1828	0.99186	1.71662	2.0255	1.0059	0.98972	0.93369	1.2387
Q61233	LCP1	1.9752	1.0914	1.9837	1.68343	2.0255	5.0295	2.9692	2.8011	3.20633
Q9D7G0	PRPS1	1.9752	1.0914	1.9837	1.68343	1.0127	3.0177	0.98972	3.7348	2.18873
Q9DAN9	CFAP97D1	1.9752	1.0914	1.9837	1.68343	1.0127	2.0118	0.98972	2.8011	1.70383
Q91VR2	ATP5F1C	2.9627	1.0914	0.99186	1.68199	1.0127	1.0059	1.9794	1.8674	1.46635
O35215	DDT	2.9627	1.0914	0.99186	1.68199	3.0382	1.0059	1.9794	0.93369	1.7393
P35700	PRDX1	3.9503	0	0.99186	1.64739	6.0764	3.0177	2.9692	0.93369	3.24925
Q99K01	PDXDC1	4.9379	0	0	1.64597	4.051	2.0118	1.9794	0.93369	2.24397
Q9EQ20	ALDH6A1	4.9379	0	0	1.64597	3.0382	0	1.9794	0	1.2544
Q9CQ80	VPS25	0	4.3656	0	1.4552	0	2.0118	0.98972	1.8674	1.62297
O09159	MAN2B1	0	4.3656	0	1.4552	0	0	1.9794	2.8011	1.5935
Q3UJK4	GTPBP2	0	4.3656	0	1.4552	0	2.0118	3.9589	0.93369	1.7261
Q9QXD6	FBP1	0	4.3656	0	1.4552	0	0	0	0	0
Q8K411	PITRM1	0	3.2742	0.99186	1.42202	0	2.0118	4.9486	0.93369	1.97352
Q7TMY8	HUWE1	0	3.2742	0.99186	1.42202	0	3.0177	0	3.7348	1.68812
Q7M6Y3	PICALM	0	3.2742	0.99186	1.42202	0	1.0059	1.9794	1.8674	1.21318
Q9D9X8	SPACA3	0	3.2742	0.99186	1.42202	0	1.0059	2.9692	2.8011	1.69405
Q5S003	SPAG17	0	3.2742	0.99186	1.42202	0	2.0118	1.9794	2.8011	1.69808
Q9R0X5	RPGR	0	3.2742	0.99186	1.42202	0	2.0118	0.98972	0.93369	0.983803
P08071	LTF	0.98758	3.2742	0	1.42059	5.0637	7.0413	11.877	7.4695	7.86287
P61027	RAB10	0	2.1828	1.9837	1.38883	0	4.0236	2.9692	2.8011	2.44848
Q9CQ60	PGLS	0	2.1828	1.9837	1.38883	0	3.0177	0.98972	2.8011	1.70213
Q7TSD4	TBATA	0	2.1828	1.9837	1.38883	0	2.0118	2.9692	3.7348	2.17895
P12815	PDCD6	0	2.1828	1.9837	1.38883	0	1.0059	0	2.8011	0.95175
Q8BWM0	PTGES2	0	2.1828	1.9837	1.38883	0	2.0118	1.9794	1.8674	1.46465
O35343	KPNA4	0	2.1828	1.9837	1.38883	0	4.0236	0	0.93369	1.23932
Q8C552	FAM78A	0	2.1828	1.9837	1.38883	0	1.0059	1.9794	1.8674	1.21318
Q6P1B1	XPNPEP1	0	2.1828	1.9837	1.38883	0	1.0059	0.98972	1.8674	0.965755
Q8BPT6	IMMP2L	0	1.0914	2.9756	1.35567	0	6.0354	2.9692	3.7348	3.18485
Q8VEK3	HNRNPU	0	1.0914	2.9756	1.35567	0	3.0177	6.9281	2.8011	3.18673
P03911	MTND4	0	1.0914	2.9756	1.35567	0	3.0177	0.98972	7.4695	2.86923
Q9D8W5	PSMD12	0	1.0914	2.9756	1.35567	0	3.0177	0.98972	2.8011	1.70213
Q8CGC7	EPRS	0	1.0914	2.9756	1.35567	0	0	0	4.6684	1.1671
Q8BML9	QARS	0	1.0914	2.9756	1.35567	0	1.0059	0	2.8011	0.95175
Q9JII6	AKR1A1	0.98758	1.0914	1.9837	1.35423	3.0382	4.0236	2.9692	1.8674	2.9746
Q99LC3	NDUFA10	0.98758	1.0914	1.9837	1.35423	4.051	7.0413	1.9794	0.93369	3.50135
Q9JLV5	CUL3	1.9752	1.0914	0.99186	1.35282	5.0637	5.0295	0.98972	1.8674	3.23758
Q0VET5	LMNTD2	1.9752	1.0914	0.99186	1.35282	2.0255	2.0118	0.98972	1.8674	1.72361
Q91V12	ACOT7	1.9752	1.0914	0.99186	1.35282	3.0382	2.0118	3.9589	1.8674	2.71908
P97351	RPS3A	0.98758	0	2.9756	1.32106	2.0255	1.0059	0.98972	1.8674	1.47213
Q9CR21	NDUFAB1	1.9752	0	1.9837	1.31963	3.0382	1.0059	0.98972	1.8674	1.72531
P61979	HNRNPK	2.9627	0	0.99186	1.31819	3.0382	1.0059	2.9692	1.8674	2.22018
P26443	GLUD1	3.9503	0	0	1.31677	3.0382	2.0118	1.9794	0.93369	1.99077
Q9D6J6	NDUFV2	3.9503	0	0	1.31677	0	0	4.9486	0	1.23715
Q9JHQ5	LZTFL1	3.9503	0	0	1.31677	3.0382	0	3.9589	0	1.74927
Q8BI79	CCDC40	3.9503	0	0	1.31677	6.0764	0	1.9794	0	2.01395
Q9CZU6	CS	0	3.2742	0	1.0914	0	0	0.98972	0.93369	0.480853
Q9JMB7	PIWIL1	0	3.2742	0	1.0914	0	0	0	0	0
P09671	SOD2	0	3.2742	0	1.0914	0	1.0059	0	0	0.251475
P50431	SHMT1	0	2.1828	0.99186	1.05822	0	2.0118	4.9486	0	1.7401
O88502	PDE8A	0	2.1828	0.99186	1.05822	0	4.0236	2.9692	1.8674	2.21505
P67778	PHB	0	2.1828	0.99186	1.05822	0	1.0059	1.9794	3.7348	1.68003
Q91W89	MAN2C1	0	2.1828	0.99186	1.05822	0	3.0177	1.9794	4.6684	2.41637
Q9D2H5	TRIM42	0	2.1828	0.99186	1.05822	0	2.0118	3.9589	0.93369	1.7261
Q91YP0	L2HGDH	0	2.1828	0.99186	1.05822	0	4.0236	0.98972	3.7348	2.18703
Q9EPA7	NMNAT1	0	2.1828	0.99186	1.05822	0	2.0118	2.9692	2.8011	1.94552
Q9JHX6	ALLC	0	2.1828	0.99186	1.05822	0	2.0118	0	2.8011	1.20322
Q8BHL8	PSMF1	0	2.1828	0.99186	1.05822	0	2.0118	2.9692	1.8674	1.7121
O88544	COPS4	0	2.1828	0.99186	1.05822	0	1.0059	2.9692	0.93369	1.2272
Q9CWH6	PSMA8	0	2.1828	0.99186	1.05822	0	2.0118	1.9794	0.93369	1.23122
P56376	ACYP1	0	2.1828	0.99186	1.05822	0	2.0118	0	2.8011	1.20322
Q9QUM9	PSMA6	0	2.1828	0.99186	1.05822	0	2.0118	0.98972	1.8674	1.21723
Q9Z2U1	PSMA5	0	2.1828	0.99186	1.05822	0	1.0059	2.9692	0.93369	1.2272
Q8BGQ7	AARS	0	2.1828	0.99186	1.05822	0	1.0059	0	2.8011	0.95175
P19783	COX4I1	0	2.1828	0.99186	1.05822	0	0	2.9692	0	0.7423
O88799	ZAN	0	2.1828	0.99186	1.05822	0	1.0059	0.98972	0.93369	0.732328
Q9CQX0	OTUB2	0	2.1828	0.99186	1.05822	0	1.0059	1.9794	0.93369	0.979747
Q99JY4	TRABD	0	2.1828	0.99186	1.05822	0	1.0059	0.98972	0.93369	0.732328
Q5H8C4	VPS13A	0	2.1828	0.99186	1.05822	0	1.0059	0	1.8674	0.718325
Q78IK4	APOOL	0	2.1828	0.99186	1.05822	4.051	2.0118	0.98972	2.8011	2.4634
Q9DB05	NAPA	0.98758	2.1828	0	1.05679	2.0255	2.0118	0.98972	0.93369	1.49018
Q32M07	AK8	0	1.0914	1.9837	1.02503	0	4.0236	0.98972	0.93369	1.48675
P35293	RAB18	0	1.0914	1.9837	1.02503	0	2.0118	0.98972	2.8011	1.45066
Q3UUY6	PROM2	0	1.0914	1.9837	1.02503	0	4.0236	0.98972	1.8674	1.72018
P99028	UQCRH	0	1.0914	1.9837	1.02503	0	1.0059	0.98972	1.8674	0.965755
Q3TVW5	TCHP	0	1.0914	1.9837	1.02503	0	1.0059	0.98972	0.93369	0.732328
Q9D4P7	GSTT4	0	1.0914	1.9837	1.02503	0	2.0118	1.9794	0.93369	1.23122
Q9DAM5	SLC25A19	0	1.0914	1.9837	1.02503	0	2.0118	1.9794	0.93369	1.23122
Q9WTX7	FHL5	0	1.0914	1.9837	1.02503	0	2.0118	0.98972	1.8674	1.21723
Q9D9J7	IZUMO1	0	1.0914	1.9837	1.02503	0	2.0118	0.98972	0.93369	0.983803
Q9DCD0	PGD	0	1.0914	1.9837	1.02503	0	2.0118	0	1.8674	0.9698
Q9DBG3	AP2B1	0	1.0914	1.9837	1.02503	0	0	0.98972	1.8674	0.71428
Q6ZPR5	SMPD4	0	1.0914	1.9837	1.02503	0	0	0	0.93369	0.233423
E9Q5M6	CFAP44	0.98758	1.0914	0.99186	1.02361	4.051	2.0118	1.9794	3.7348	2.94425
P35564	CANX	0.98758	1.0914	0.99186	1.02361	2.0255	2.0118	0.98972	2.8011	1.95703
Q99L13	HIBADH	0.98758	1.0914	0.99186	1.02361	4.051	1.0059	1.9794	0.93369	1.9925
P11499	HSP90AB1	1.9752	1.0914	0	1.0222	5.0637	3.0177	0.98972	1.8674	2.73463
Q9JKB1	UCHL3	1.9752	1.0914	0	1.0222	8.1019	3.0177	0.98972	0.93369	3.26075
Q62167	DDX3X	0	0	2.9756	0.991867	0	2.0118	3.9589	3.7348	2.42638
Q9DC69	NDUFA9	0	0	2.9756	0.991867	0	5.0295	0.98972	4.6684	2.6719
Q9JHU9	ISYNA1	0	0	2.9756	0.991867	0	1.0059	0	0.93369	0.484897
Q8BG05	HNRNPA3	0	0	2.9756	0.991867	0	1.0059	0	0.93369	0.484897
O55143	ATP2A2	1.9752	0	0.99186	0.98902	1.0127	2.0118	0.98972	1.8674	1.4704
P26040	EZR	2.9627	0	0	0.987567	2.0255	2.0118	0.98972	1.8674	1.72361
Q09TK9	SPINK8	0	2.1828	0	0.7276	0	3.0177	0.98972	2.8011	1.70213
Q8C633	CABS1	0	2.1828	0	0.7276	0	0	1.9794	1.8674	0.9617
Q99LP6	GRPEL1	0	2.1828	0	0.7276	0	2.0118	0.98972	0.93369	0.983803
P62192	PSMC1	0	2.1828	0	0.7276	0	1.0059	0.98972	1.8674	0.965755
Q9DAJ5	DYNLRB2	0	2.1828	0	0.7276	0	0	1.9794	0.93369	0.728272
Q9DCT2	NDUFS3	0	2.1828	0	0.7276	0	0	0.98972	0.93369	0.480853
P70168	KPNB1	0	2.1828	0	0.7276	0	0	0	1.8674	0.46685
E9Q414	APOB	0	1.0914	0.99186	0.69442	0	3.0177	0	1.8674	1.22127
Q9QZE5	COPG1	0	1.0914	0.99186	0.69442	0	2.0118	1.9794	4.6684	2.1649
Q9JHU4	DYNC1H1	0	1.0914	0.99186	0.69442	0	3.0177	0	5.6021	2.15495
Q62348	TSN	0	1.0914	0.99186	0.69442	0	1.0059	2.9692	1.8674	1.46062
O09046	IL4I1	0	1.0914	0.99186	0.69442	0	2.0118	0.98972	0.93369	0.983803
Q9WVQ0	PMFBP1	0	1.0914	0.99186	0.69442	0	1.0059	2.9692	0.93369	1.2272
Q922U2	KRT5	0	1.0914	0.99186	0.69442	0	3.0177	2.9692	0.93369	1.73015
Q8VEH3	ARL8A	0	1.0914	0.99186	0.69442	0	2.0118	0.98972	0.93369	0.983803
Q8BRC6	MAATS1	0	1.0914	0.99186	0.69442	0	2.0118	0	3.7348	1.43665
Q3V036	CCDC27	0	1.0914	0.99186	0.69442	0	2.0118	1.9794	0.93369	1.23122
Q99MD6	TXNRD3	0	1.0914	0.99186	0.69442	0	2.0118	1.9794	1.8674	1.46465
Q8K450	SPAG16	0	1.0914	0.99186	0.69442	0	3.0177	2.9692	1.8674	1.96358
Q9D4Y8	TMEM269	0	1.0914	0.99186	0.69442	0	1.0059	1.9794	3.7348	1.68003
Q9D8B4	NDUFA11	0	1.0914	0.99186	0.69442	0	1.0059	2.9692	1.8674	1.46062
Q921F2	TARDBP	0	1.0914	0.99186	0.69442	0	1.0059	3.9589	0.93369	1.47462
O35239	PTPN9	0	1.0914	0.99186	0.69442	0	2.0118	1.9794	0.93369	1.23122
Q9D855	UQCRB	0	1.0914	0.99186	0.69442	0	1.0059	1.9794	0.93369	0.979747
O35678	MGLL	0	1.0914	0.99186	0.69442	0	2.0118	0	1.8674	0.9698
Q68FD5	CLTC	0.98758	1.0914	0	0.692993	4.051	3.0177	1.9794	2.8011	2.9623
Q9D9B7	PRR30	0	0	1.9837	0.661233	0	2.0118	1.9794	1.8674	1.46465
P47911	RPL6	0	0	1.9837	0.661233	0	3.0177	2.9692	1.8674	1.96358
Q921F4	HNRNPLL	0	0	1.9837	0.661233	0	1.0059	0.98972	1.8674	0.965755
Q9D1G0	DNASE1L2	0	0	1.9837	0.661233	0	0	3.9589	0.93369	1.22315
Q9JII5	DAZAP1	0	0	1.9837	0.661233	0	1.0059	0.98972	1.8674	0.965755
Q9EP89	LACTB	0	0	1.9837	0.661233	0	3.0177	0	0.93369	0.987847
P62743	AP2S1	0	0	1.9837	0.661233	0	1.0059	0.98972	0.93369	0.732328
O88952	LIN7C	0	0	1.9837	0.661233	0	1.0059	0	1.8674	0.718325
P63330	PPP2CA	0	0	1.9837	0.661233	0	0	0.98972	0	0.24743
Q5IRJ6	SLC30A9	0	0	1.9837	0.661233	0	0	0.98972	0.93369	0.480853
Q8CDR2	RSPH6A	0	1.0914	0	0.3638	0	2.0118	0.98972	0.93369	0.983803
Q64324	STXBP2	0	1.0914	0	0.3638	0	2.0118	3.9589	2.8011	2.19295
Q78Y63	PDCL2	0	1.0914	0	0.3638	0	2.0118	0.98972	0.93369	0.983803
Q9D593	ATP6V1E2	0	1.0914	0	0.3638	0	1.0059	1.9794	0	0.746325
P06745	GPI	0	1.0914	0	0.3638	5.0637	1.0059	1.9794	0	2.01225
P08752	GNAI2	0	0	0.99186	0.33062	0	3.0177	1.9794	1.8674	1.71612
Q01755	TCP11	0	0	0.99186	0.33062	0	2.0118	0.98972	1.8674	1.21723
O54962	BANF1	0	0	0.99186	0.33062	0	3.0177	0.98972	3.7348	1.93555
Q8K1T4	LY6G5B	0	0	0.99186	0.33062	0	2.0118	1.9794	1.8674	1.46465
Q8BJ64	CHDH	0	0	0.99186	0.33062	0	2.0118	1.9794	0.93369	1.23122
Q80Y75	DNAJB13	0	0	0.99186	0.33062	0	1.0059	1.9794	0.93369	0.979747
Q9DCS9	NDUFB10	0	0	0.99186	0.33062	0	1.0059	1.9794	0	0.746325
P15920	ATP6V0A2	0	0	0.99186	0.33062	0	0	0	1.8674	0.46685
A2A863	ITGB4	0	0	0.99186	0.33062	0	0	1.9794	0	0.49485
E9Q173	BTBD16	0	0	0.99186	0.33062	0	3.0177	0	0.93369	0.987847
P25444	RPS2	0	0	0.99186	0.33062	0	0	0	1.8674	0.46685
P19096	FASN	0	0	0.99186	0.33062	4.051	2.0118	0	1.8674	1.98255
Q9D4B2	TTC25	0.98758	0	0	0.329193	2.0255	1.0059	0	2.8011	1.45812
Q99L04	DHRS1	0.98758	0	0	0.329193	2.0255	0	1.9794	0	1.00123
G3UYX5	RGS22	0	0	0	0	0	3.0177	0	4.6684	1.92152
Q8BTM8	FLNA	0	0	0	0	0	11.065	0	0	2.76625
P09242	ALPL	0	0	0	0	0	2.0118	2.9692	2.8011	1.94552
Q9D3W5	LRRC71	0	0	0	0	0	6.0354	0	0.93369	1.74227
P48036	ANXA5	0	0	0	0	0	2.0118	0	2.8011	1.20322
Q9D7P7	CLIC3	0	0	0	0	0	2.0118	0	1.8674	0.9698
Q91XV3	BASP1	0	0	0	0	0	3.0177	0	0.93369	0.987847
Q8K2V1	PPP4R1	0	0	0	0	0	5.0295	1.9794	0	1.75222
P02469	LAMB1	0	0	0	0	0	2.0118	0	0	0.50295
Q8QZY1	EIF3L	0	0	0	0	0	1.0059	3.9589	0	1.2412
P27773	PDIA3	0	0	0	0	0	1.0059	0.98972	1.8674	0.965755
Q9DAN1	PDILT	0	0	0	0	0	1.0059	0.98972	1.8674	0.965755
Q9JLJ2	ALDH9A1	0	0	0	0	0	2.0118	0.98972	0	0.75038
Q9D180	CFAP57	0	0	0	0	0	2.0118	0	0.93369	0.736372
Q8BFR5	TUFM	0	0	0	0	0	0	1.9794	0.93369	0.728272
Q99K51	PLS3	0	0	0	0	0	2.0118	0.98972	0	0.75038
Q61102	ABCB7	0	0	0	0	0	3.0177	1.9794	0	1.24927
P07356	ANXA2	0	0	0	0	0	4.0236	0.98972	0	1.25333
Q8CH19	CSNKA2IP	0	0	0	0	0	0	1.9794	0	0.49485
Q04857	COL6A1	0	0	0	0	0	4.0236	0	0	1.0059
Q60847	COL12A1	0	0	0	0	0	3.0177	0	0	0.754425
Q8BFZ9	ERLIN2	0	0	0	0	0	1.0059	0.98972	1.8674	0.965755
Q922E6	FASTKD2	0	0	0	0	0	1.0059	1.9794	0.93369	0.979747
Q8CGC6	RBM28	0	0	0	0	0	2.0118	0.98972	0	0.75038
Q3UFY4 (+1)	RSPH3A	0	0	0	0	0	0	1.9794	0.93369	0.728272
Q8BS40	CPTP	0	0	0	0	0	3.0177	0.98972	0	1.00185
Q9JHY4	WFDC15B	0	0	0	0	0	0	0	1.8674	0.46685
P11087	COL1A1	0	0	0	0	4.051	4.0236	0	0	2.01865
Q9CYA0	CRELD2	0	0	0	0	0	0	0.98972	1.8674	0.71428
A2AU72	ARMC3	0	0	0	0	0	0	0.98972	1.8674	0.71428
Q9CZW5	TOMM70	0	0	0	0	0	0	2.9692	0	0.7423
Q02788	COL6A2	0	0	0	0	0	2.0118	0	0	0.50295
Q8R010	AIMP2	0	0	0	0	0	0	0	1.8674	0.46685
P53986	SLC16A1	0	0	0	0	0	0	0	1.8674	0.46685
