# Supplementary material for: IRGC1, a testis-enriched immunity related GTPase, is important for fibrous sheath integrity and sperm motility in mice
Source: Dev Biol. 2022 Aug;488:104–13. doi: 10.1016/j.ydbio.2022.05.011 (PMC9232189; doi:10.1016/j.ydbio.2022.05.011)
Supplement: Multimedia component 3 [file mmc3.xlsx]

## Sheet: Sheet1
		Table S2. Mass spectrometry analysis of sperm SDS-resistant fraction (emPAI)
			Quantitative Value (Normalized emPAI)
	Accession Number (UniProtKB)	Protein	Ctrl #1	Ctrl #2	Ctrl #3	Irgc1 KO #1	Irgc1 KO #2	Irgc1 KO #3	Irgc1 KO #4
	Q8C262	IRGC	0.42645	0.68646	0.37939	0	0	0	0
	A3KGV1	ODF2	14.993	43.985	23.599	13.225	20.198	16.7	35.096
	Q64521	GPD2	6.9694	31.461	18.507	6.6797	16.797	13.993	21.288
	Q64467	GAPDHS	20.311	56.638	19.001	15.863	25.089	25.191	23.239
	Q60597	OGDH	4.0958	5.6069	3.8046	4.5201	3.9932	3.0509	5.6259
	Q60662	AKAP4	4.846	11.799	6.5066	3.274	7.2162	7.7642	7.892
	Q8CAQ8	IMMT	6.1248	7.1961	4.6255	5.2939	4.4827	4.1659	8.2264
	Q60931	VDAC3	11.747	16.646	11.657	13.341	12.005	19.89	15.42
	Q922G7	TEKT2	9.2639	25.756	12.712	5.67	6.0202	6.1199	15.588
	Q9ESG2	ROPN1	9.2052	60.704	29.933	7.1893	25.06	27	62.118
	Q9WU65	GK2	6.0346	8.4216	5.8089	3.0346	6.2517	4.6346	9.382
	O08716	FABP9	577.37	231.44	777.76	715.84	655.48	815.78	521.19
	G5E8A8	TEKT5	3.644	8.424	7.3963	3.0666	9.7659	7.7602	14.227
	P05064	ALDOA	13.379	17.652	14.828	7.7432	10.918	8.6758	8.9498
	A2ARZ3	FSIP2	0.18872	0.32374	0.16747	0.14259	0.17004	0.16199	0.19284
	P17751	TPI1	8.1533	34.355	18.355	8.1616	15.215	7.482	17.144
	Q80YW5	BSPRY	1.2706	10.509	6.0927	1.9421	6.8899	3.66	6.9028
	Q6X6Z7	TEKT3	7.5486	13.068	7.8989	2.4858	7.3144	4.0099	12.856
	Q69Z23	DNAH17	0.35405	0.46937	0.22719	0.28485	0.319	0.2459	0.39862
	Q149S1	TEKT4	7.8758	12.678	5.8134	2.8962	8.297	6.593	14.105
	Q9D9T8	EFHC1	2.829	4.5539	2.834	1.7939	3.3056	2.4654	3.7489
	P06151	LDHA	8.6254	9.8935	11.192	4.8002	11.975	4.9354	14.806
	Q8CDE2	CCIN	3.0238	4.8674	2.0634	3.1452	2.1637	2.3303	3.3902
	Q91VD9	NDUFS1	1.6791	2.9129	1.2349	1.9984	1.6305	2.3577	2.0208
	Q8BMF4	DLAT	1.6676	2.6843	1.1379	0.97996	1.3719	1.9467	1.2504
	Q60930	VDAC2	1.9822	9.1678	5.7479	1.5481	11.028	11.167	14.079
	Q91YE9	NT5C1B	3.4178	3.7258	2.6969	2.2958	2.6486	3.2571	3.0853
	O88987	AKAP3	1.6881	2.5482	1.4674	0.86961	1.8274	2.1404	2.5601
	Q80X86	ARMC12	1.485	11.012	7.1119	2.3681	6.862	3.9313	6.1754
	Q8C0M9	ASRGL1	3.8041	7.0027	3.8422	4.3974	3.9197	2.3714	5.7578
	P17710	HK1	0.87227	2.258	1.2054	0.68125	1.7726	1.1302	1.8713
	Q3TVA9	CCDC136	0.67849	3.098	1.3715	0.52991	1.3797	1.439	1.5894
	Q8BMS1	HADHA	1.2564	2.9645	1.3476	0.98126	1.6593	1.1399	1.7827
	P70190	CAPZA3	2.7309	19.321	9.1522	5.939	6.8516	11.957	8.6481
	Q791V5	MTCH2	1.5252	8.1942	2.6605	2.2922	3.5128	3.1954	4.5952
	Q9D485	EFHC2	1.0651	2.5271	1.69	0.97986	2.9774	2.4999	2.6655
	P52480	PKM	2.8111	5.3668	2.2751	1.8348	3.5375	2.5924	3.2686
	O70325	GPX4	21.969	21.296	14.992	20.255	19.795	11.237	16.776
	Q8K2B3	SDHA	1.2608	4.514	2.0506	1.2858	3.7598	1.7408	2.1949
	P48774	GSTM5	8.3976	15.697	11.862	5.6325	18.032	9.3533	20.777
	P17156	HSPA2	2.6093	3.3322	1.529	0.94742	1.5807	1.0523	1.8687
	P68372	TUBB4B	2.7339	5.3659	4.2735	1.221	1.9955	3.4548	5.6532
	P09041	PGK2	3.6566	7.2226	2.0123	2.3031	2.9631	3.5473	4.0504
	Q9DAJ2	TEKT1	3.4871	5.0839	4.1364	2.4666	2.8456	3.023	4.1819
	Q2MH31	SMRP1	8.4645	11.899	7.5272	3.7811	21.285	10.226	18.829
	P47757	CAPZB	8.7085	10.799	5.2216	4.5819	3.4643	4.8032	4.6173
	Q6P1E8	EFCAB6	0.47935	0.93817	0.47283	0.45518	0.52513	0.39207	0.49433
	Q8BH55	THNSL1	1.4638	2.178	0.78166	0.81868	2.018	1.048	1.3214
	Q9QY84	ACTL7A	1.7892	8.6426	3.9982	2.646	6.2644	3.5178	6.8261
	Q03265	ATP5F1A	1.208	5.9494	1.9768	1.7414	2.1974	1.5964	2.8411
	Q5STT6	FAM71B	2.2818	2.6327	1.116	1.6459	1.0012	0.97346	1.1123
	Q0P557	SPATA18	0.80848	2.3893	1.634	0.30885	1.6365	1.4303	1.4853
	Q9D4K5	FAM166A	5.4341	6.0675	6.5205	5.3475	7.7157	5.4868	10.7
	P00342	LDHC	5.0372	12.963	4.3645	5.6102	12.588	3.1881	5.7735
	Q9D424	CABYR	2.5988	1.4882	1.4214	0.72207	0.83303	0.77585	1.1329
	Q91XQ0	DNAH8	0.19977	0.22236	0.10608	0.16309	0.17191	0.1113	0.23016
	Q9CZ13	UQCRC1	1.6172	4.3983	1.691	1.7498	2.0186	2.1512	3.5579
	P15105	GLUL	2.607	2.4581	2.0058	3.5856	2.3489	1.4471	3.7228
	Q8BGH2	SAMM50	2.0801	4.5446	2.7893	1.2994	3.074	2.2247	1.6833
	Q61999	ODF1	2.9851	4.0039	1.6973	0.80334	1.4999	3.5277	2.2453
	Q9WTP6	AK2	11.543	3.5192	3.6543	4.1823	2.399	2.2962	3.4571
	O09035	DBIL5	23.38	8.2579	3.5007	8.7937	10.145	5.4967	6.9304
	Q9JJN4	OXCT2A	0.88282	2.6427	1.1203	0.9042	1.6441	1.5949	2.6512
	P38647	HSPA9	1.9054	1.3153	0.62484	1.6079	0.82502	1.2597	1.0182
	Q61884	MNS1	1.3396	3.5466	1.9515	0.93386	1.6457	1.1845	1.9889
	P56480	ATP5F1B	1.0186	5.6399	1.6768	1.5823	2.6554	2.11	2.2181
	Q8BHG1	NRDC	0.48541	1.5097	0.49337	0.27933	0.74559	0.55455	0.79611
	Q64516	GK	0.79543	1.1025	0.70764	0.37675	0.71669	0.34537	0.82386
	P05214	TUBA3A	0	2.8317	0.9358	0	1.404	1.2595	2.217
	Q924X2	CPT1B	0.88322	1.8477	0.78329	0.62636	1.0342	0.69295	0.95326
	P12367	PRKAR2A	1.5745	4.6466	2.7033	1.5919	2.6009	1.4593	2.904
	P16627	HSPA1L	1.3113	2.1108	0.8116	0.83836	0.86795	0.4759	1.4215
	A1EGX6	FSCB	0.74712	0.52597	0.255	0.40902	0.2944	0.30223	0.29495
	Q8R127	SCCPDH	0.66003	2.4046	2.0598	0.41244	1.172	1.0695	2.1947
	Q91VN4	CHCHD6	4.8774	5.8023	2.8682	2.8152	4.3946	2.2002	3.7943
	Q9D2F7	NUP210L	0.28949	0.466	0.19755	0.2457	0.35371	0.17225	0.26133
	P63038	HSPD1	1.3154	2.3578	0.89766	1.3988	1.9446	0.84107	1.0604
	P15265	SMCP	6.0802	21.387	9.0663	13.3	31.682	7.3843	15.373
	Q3V132	SLC25A31	4.0652	4.3492	3.5713	2.4298	2.1011	0.84183	1.5306
	Q8BKZ9	PDHX	1.5682	1.2903	0.54701	0.62605	0.84265	0.66959	0.50516
	Q80YD3	FAM205C	1.7995	3.3221	1.8192	1.216	1.6214	1.2884	1.6244
	Q9QXW4	FSCN3	1.0159	3.5859	2.1872	1.0223	2.0071	1.0525	1.482
	Q5U458	DNAJC11	0.99345	1.409	0.67792	0.68361	1.3871	0.62669	1.5315
	P35487	PDHA2	2.475	2.3496	1.9009	1.3144	1.9723	1.772	3.5088
	P47857	PFKM	0.67645	1.6286	0.57116	0.52831	0.99546	0.59927	0.99733
	Q9DB77	UQCRC2	1.087	2.9923	1.2685	0.84895	1.8836	1.177	1.6781
	P50544	ACADVL	0.48776	1.9062	0.89086	0.4473	1.1763	0.76529	1.069
	Q9D2H8	FNDC8	0.73967	5.6075	3.9289	1.7847	2.7423	2.4941	3.5836
	Q6NY15	TSGA10	0.34811	1.8997	0.73654	0.56086	0.50475	1.2579	1.2598
	Q9D051	PDHB	1.9837	3.1933	1.7824	1.5493	1.5409	2.4104	2.6829
	Q62252	SPA17	9.2689	9.3728	3.108	2.7471	3.1692	3.2609	8.367
	Q8K2Q2	GSTO2	3.3306	3.1225	2.2728	1.515	2.1148	2.0107	2.5351
	P47802	MTX1	1.6642	3.6784	2.3771	1.0913	2.7423	1.4027	3.1446
	Q8CDU5	EFHB	0.28998	1.2788	0.8165	0.26946	1.2433	0.85668	1.0801
	Q9R0X4	ACOT9	0.87217	1.6424	1.0463	1.3511	1.9534	1.3899	1.7524
	Q9WUA3	PFKP	0.32933	1.2134	0.46086	0.58871	0.75289	0.85899	1.1743
	Q9Z2I0	LETM1	0.78203	1.3965	0.32406	0.54683	0.49262	0.39145	0.56128
	Q8BW94	DNAH3	0.14119	0.16405	0.076166	0.11809	0.091824	0.10109	0.1456
	E9PXT9	FAM170B	1.4437	2.6785	0.84665	0.34474	1.3008	1.0336	1.3032
	P70412	CUZD1	0.6957	2.4451	0.042289	0.88141	0.38398	0.36607	0.31181
	Q9DAM3	HSPB9	3.1541	3.8843	2.1524	7.7575	3.649	1.7277	1.6247
	P63017	HSPA8	0	1.0658	0.7294	0	0.51604	0.34922	0.68262
	Q9R0Y5	AK1	3.0633	11.157	3.9008	2.3925	3.431	4.0927	6.2566
	Q9D4Q1	RIBC2	1.8267	2.5049	1.9192	1.6592	1.1805	2.0137	1.9177
	O70252	HMOX2	0.73682	5.5759	2.0656	1.0865	1.4926	1.396	2.0525
	P10126	EEF1A1	0.49109	1.6618	0.70448	0.47816	0.79486	0.85466	1.0776
	Q8R086	SUOX	0.69109	1.2923	0.71459	0.62702	0.94353	0.5748	1.1936
	O08914	FAAH	0.55868	0.89931	0.5973	0.43633	0.50338	0.54678	0.79014
	P68368	TUBA4A	0	1.2017	0.50942	0	0.79944	0.74354	1.4113
	Q9JMB1	THEG	0.90808	2.7726	0.87433	0.84885	1.1544	1.4121	1.5549
	O54833	CSNK2A2	0.95297	3.3646	0.92103	1.0541	2.1471	1.128	1.4222
	Q01853	VCP	0.50094	0.80637	0.29743	0.44417	0.51242	0.51032	0.4522
	Q9DA48	SPACA1	2.1784	2.4789	1.4865	2.3187	1.9628	1.3189	1.6629
	Q05920	PC	0.32589	0.52459	0.27987	0.38988	0.4091	0.35741	0.25773
	P70296	PEBP1	2.5582	6.4972	1.7457	0.58402	2.915	2.3164	1.7928
	Q9D5W4	CCDC81	0.78369	1.1177	0.41566	0.61206	0.40582	0.32248	0.62678
	Q5NC83	SPATA48	0.27138	2.1799	1.3292	0.47434	1.5639	1.3946	1.5669
	A2AKE7	ACTL10	0.52396	3.3564	0.72989	1.1945	0.78414	1.4929	1.3807
	Q9DAQ9	SPATA19	1.8493	4	1.6957	1.0349	6.0349	1.324	1.6694
	P63087	PPP1CC	0.53695	2.5379	1.0759	0.69813	1.1954	1.3258	2.2464
	Q8BHJ5	TBL1XR1	0.89886	1.6659	0.61338	0.60241	0.58725	0.64356	1.205
	Q6P8Y0	CFAP161	0.77254	1.2436	1.1963	0.60336	0.88393	0.55311	0.88559
	Q810P2	ODF3L1	1.1231	1.8079	1.163	0.87715	1.0119	0.47304	1.8493
	Q8CF27	FAM24A	8.9714	6.8895	6.1221	4.8914	2.5482	3.0643	5.6536
	P07724	ALB	0.34228	1.9924	0.13273	0.32973	0.11374	0.19077	0.30898
	Q9QXL8	NME7	0.86437	1.3914	1.1103	0.55384	1.6753	0.73933	1.4687
	Q9Z2W0	DNPEP	0.97732	1.1351	0.66692	0.76329	0.63537	0.41706	0.88223
	Q8C5V0	SPATA32	2.1344	1.1294	0.47878	1.0275	0.98307	0.50234	0.63335
	Q8BKC5	IPO5	0	0.28962	0.12278	0	0.12776	0.049275	0.35046
	P80314	CCT2	0.32453	1.5976	0.97799	0.48986	0.77758	0.53084	1.0203
	Q06890	CLU	0.99124	0.58832	0.32336	0.66238	0.42696	0.60722	0.64507
	Q80X53	CCDC116	0.49501	1.133	0.64101	0.24198	0.73708	0.28613	0.84795
	P16858	GAPDH	0.55871	1.5028	0.5028	0.43636	0.66388	0.52754	0.50435
	O08749	DLD	0.34537	0.8942	0.54275	0.34908	0.605	0.87365	0.83746
	Q9R112	SQOR	1.5432	1.1884	0.33339	0.68506	0.4402	0.62801	1.2263
	Q9DA60	TEX44	0.63926	1.8586	0.36142	0.41365	0.68124	0.45769	0.68252
	Q9D5U5	PUDP	0	0.91589	0.55676	0	0.73513	0.58416	0.73651
	P98192	GNPAT	0.054805	1.2407	0.52597	0.2356	1.0502	0.48911	0.61667
	P17182	ENO1	0.52808	2.7399	0.6524	0.51549	0.72298	1.2187	0.72434
	Q8BXF8	ACTRT3	0.97708	2.2321	0.80032	0.49508	1.2494	0.69956	1.4626
	Q80YT5	SPATA20	0.31641	0.70877	0.3454	0.39531	0.51785	0.4115	0.45691
	P0C6F1	DNAH2	0.024604	0.093744	0.045581	0.032256	0.091585	0.023571	0.075914
	P59096	STARD6	0	2.2888	0.7496	0	0.98975	0.58416	0.73651
	Q8VEM8	SLC25A3	2.5391	1.0448	0.55804	1.1134	0.5848	0.5855	0.73821
	Q6AW46	CES5A	0.64571	0.59417	0.1957	1.0624	0.2584	0.26428	0.49495
	Q80X60	EFCAB3	0.27535	1.4324	0.71079	0.29771	1.0855	0.74576	1.2458
	Q9QYA2	TOMM40	0.37262	2.4516	0.72703	0.29102	1.1564	0.49149	0.96175
	B2RY50	ARMC4	0.19387	0.24569	0.22225	0.29089	0.47025	0.41164	0.33622
	Q8C5W0	CLMN	0.23229	0.51479	0.2495	0.18142	0.13518	0.13641	0.17199
	Q60736	ZP3R	0.54048	0.87001	0.24847	0.22103	0.40533	0.2607	0.48789
	Q8R404	MICOS13	0	4.8288	1.4048	0	1.8549	0.24018	1.8584
	P63168	DYNLL1	14.5	3.0646	4.7676	7.9145	2.7775	1.3631	6.3068
	P63260	ACTG1	1.3245	0.53774	0.63903	0.87641	1.392	1.4653	1.8475
	Q99KI0	ACO2	0.10063	1.9313	0.18321	0.12046	0.82979	0.37811	0.47673
	Q6IMH0	TEPP	1.1712	1.8852	1.632	0.67677	1.3714	1.7123	1.7387
	P62806	HIST1H4A	15.883	4.2674	1.8091	6.4005	2.3886	5.8675	5.2114
	P63101	YWHAZ	0.53174	2.1111	0.89494	0.7949	0.91704	1.1779	1.8272
	Q9Z2I9	SUCLA2	0.61224	2.5002	0.33512	0.5798	1.0755	0.85466	1.0776
	Q62522	ZPBP	0.82956	1.6378	0.2446	0.3916	0.59288	0.25663	0.74885
	Q9D8N0	EEF1G	0.49109	0.98552	0.60199	0.47816	0.55163	0.35161	0.79635
	Q9D0M3	CYC1	0.12108	1.5275	0.51067	0.31488	0.36326	0.5358	0.85658
	Q9QZD8	SLC25A10	0.85525	2.1826	0.92527	0.85253	1.4881	0.78154	0.98538
	P02088	HBB-B1	1.5915	18.452	0.42626	3.218	0.95102	0.75571	2.7876
	Q3TUH1	TAMM41	1.2834	0.59981	0.46844	0.53613	0.61851	0.26679	0.61967
	Q99PL6	UBXN6	0.085252	1.6767	0.42118	0.13814	0.93851	0.63709	0.80325
	Q8VIG3	RSPH1	0.26397	1.9689	0.83464	0.60827	0.89148	0.87571	1.1041
	Q9CQX2	CYB5B	1.0185	10.62	2.0109	1.1952	3.5283	3.662	4.617
	Q9D880	TIMM50	0.81488	0.79397	0.33658	0.50518	0.31792	0.35314	0.31851
	Q5SU73	COIL	0.38495	0.4809	0.20387	0.30065	0.42916	0.48384	0.3475
	Q8K3K7	AGPAT2	0.88274	0.7536	0.60238	0.51826	0.79536	0.4751	0.79686
	Q9CPY7	LAP3	0.15591	1.2292	0.44045	0.18876	0.58156	0.54674	0.4826
	P99029	PRDX5	0.7063	2.9782	0.95959	0.15524	1.667	0.73616	1.2694
	Q569E4	MENT	0.51858	1.3852	0.46509	0.28911	0.46725	0.61612	0.77682
	Q8BVN8	DNALI1	0.93412	1.5037	0.63744	0.54681	1.649	0.50128	0.84324
	P57780	ACTN4	0.16859	0.42176	0.21235	0.13167	0.1519	0.2228	0.15218
	Q99JX4	EIF3M	0.59613	0.73412	0.22333	0.078144	0.53712	0.23432	0.67568
	A7RDN6	RNLS	0.11373	1.4116	0.47355	0.1865	1.1707	0.37775	0.9732
	Q3U6K5	SPATA6	0.24169	1.2292	0.44045	0.12177	0.58156	0.38277	0.4826
	Q9D5H4	FTMT	0.77859	1.6825	1.1566	0.81634	1.5271	1.4956	2.7521
	Q8VC30	TKFC	0.31111	0.64604	0.27387	0.17663	0.28031	0.16192	0.28084
	Q9WUM5	SUCLG1	0.392	0.88631	0.37573	0.30615	0.35319	0.28066	0.35386
	Q9D023	MPC2	1.848	2.9748	4.5661	1.4433	3.3314	2.6472	3.3377
	Q9DAD6	PFN3	1.1721	2.876	1.75	2.0029	2.3107	3.4334	1.6128
	Q9DAK9	PHPT1	5.253	2.0071	1.8877	1.4945	2.4925	2.7617	2.4972
	O54946	DNAJB6	1.6606	0.79397	0.24078	0.63642	0.44442	0.46312	0.44525
	Q91YT0	NDUFV1	0.1728	0.96734	0.18342	0.0651	0.54146	0.43026	0.78068
	Q6A4J8	USP7	0.10065	0.27789	0.1178	0.10632	0.18937	0.097467	0.18973
	Q9D9D8	DUSP21	0.71961	1.1584	0.98052	0.81933	1.2947	0.7511	0.947
	Q9D8X1	CUTC	0.71995	2.487	0.65651	1.2066	1.392	0.88473	1.1155
	Q9D1G5	LRRC57	1.3805	1.2793	0.3788	1.0781	0.71608	0.76485	0.71742
	P59279	RAB2B	0.62516	1.4521	1.3797	0.48825	1.8217	1.4476	2.7909
	P11983	TCP1	0.48967	0.359	0.15219	0.11263	0.12994	0.15968	0.27683
	P52825	CPT2	0.11679	0.62375	0.26442	0.044496	0.28363	0.38947	0.34979
	P47934	CRAT	0.18801	0.78516	0.12829	0.095379	0.23186	0.23646	0.29813
	O88441	MTX2	0.14441	1.4964	1.2419	0.23985	1.6397	0.49899	1.3424
	Q0VB26	TEX26	0.26122	1.5725	0.99762	0.45477	0.52465	0.55089	1.3197
	Q9DAM9	FANK1	0.36897	0.83191	0.71858	0.40363	0.94879	0.26417	0.95057
	P48722	HSPA4L	0.35053	0.30381	0.20098	0.14741	0.081774	0.29263	0.31642
	Q8BVP5	CSNK1G2	0.40149	0.29882	0.44525	0.5096	0.36175	0.13291	0.589
	Q8BVR0	BANF2	3.1387	3.1133	3.2859	0.34893	2.828	0.76509	4.3468
	Q9D572	UBXN11	0.34146	0.25685	0.3745	0.26668	0.22303	0.17723	0.39876
	O54781	SRPK2	0.23591	0.96674	0.11786	0.13489	0.3348	0.26604	0.10148
	Q9CRY7	GDPD1	0.39611	1.1815	0.63452	0.093059	0.66133	0.39855	0.5025
	P53994	RAB2A	0.93492	2.0444	0.63799	0.73018	1.9024	1.5117	2.3799
	Q64133	MAOA	0.31111	0.80031	0.15433	0.31345	0.44797	0.28735	0.36229
	Q62421	SH3GL3	0.36073	0.8125	0.69957	0.1791	0.32502	0.36139	0.59813
	Q9DA15	THEGL	0.58853	0.5869	0.2488	0.36917	0.15288	0.058635	0.42669
	E9Q8T7	DNAH1	0.070257	0.055702	0.017644	0.054871	0.055182	0.037443	0.039193
	P00405	MTCO2	0.57472	0.92514	0.39219	0.27849	0.32128	0.2553	0.74443
	Q8BGP6	SLC25A40	0.2358	0.59784	0.16091	0.53421	0.33463	0.16882	0.21286
	Q8VDM4	PSMD2	0.085378	0.36312	0.12088	0.06668	0.15961	0.093387	0.20363
	Q9DAK2	PACRG	0.33146	0.53356	0.22619	0.7949	0.47911	0.38071	0.48001
	C4P6S0	NSUN4	0.15256	0.42729	0.18114	0.20731	0.18725	0.23307	0.4094
	Q3TC72	FAHD2	0.26032	0.93373	0.28113	0.20331	0.23455	0.41531	0.52363
	Q5ND19	GM11492	0.22799	0.50497	0.41245	0.17806	0.36472	0.28981	0.3654
	Q9D439	CFAP53	0.29875	0.4809	0.32503	0.372	0.51641	0.27561	0.3475
	Q9R109	OAZ3	0.32572	1.1984	0.35619	0.40766	0.6708	0.37372	0.47119
	Q3V140	ACRBP	0.2204	0.48768	0.20674	0.17214	0.19859	0.27961	0.27349
	Q9JJK2	LANCL2	0.48356	0.43371	0.25434	0.21043	0.54289	0.43139	0.54391
	A2AJB7	LCN5	2.5361	0.72907	0.50698	3.1213	0.6694	1.0675	0.98011
	Q03401	CRISP1	0.53424	2.1229	0.10633	0.59596	0.14039	0.3825	0.30054
	P36993	PPM1B	0.45332	0.95362	0.30934	0.25413	0.40845	0.23297	0.40922
	O55135	EIF6	0.56057	0.90236	0.54801	0.43781	0.72358	0.40135	0.50603
	Q8BIJ6	IARS2	0.15612	0.25131	0.13538	0.089968	0.17875	0.23887	0.21848
	O09172	GCLM	0.67534	0.76625	0.46085	0.37177	0.81023	0.48352	0.60963
	Q6Q477	ATP2B4	0.2776	0.15627	0.043561	0.18705	0.087472	0.1191	0.057625
	Q8R123	FLAD1	0.1599	0.39933	0.30215	0.19375	0.30836	0.24503	0.39969
	Q497N6	CEP295NL	0.14043	0.76512	0.26215	0.16948	0.34614	0.27505	0.26915
	P80315	CCT4	0.2327	0.66588	0.10255	0.25022	0.20967	0.22938	0.37341
	Q61133	GSTT2	0.33293	1.2283	0.52071	0.26002	0.92189	0.23837	0.68883
	P80318	CCT3	0.22214	0.49165	0.15159	0.1122	0.12944	0.28195	0.27571
	Q6P8X9	CFAP126	1.1169	1.2277	0.31666	0.59567	0.6872	0.33224	0.41889
	Q99L20	GSTT3	0.15712	0.86813	0.70566	0.4212	0.93173	0.38613	0.69576
	Q2XU92	ACSBG2	0.24435	0.28773	0.12198	0.1396	0.16105	0.17495	0.22058
	Q99P31	HSPBP1	0.50141	0.36689	0.34216	0.17801	0.59288	0.35899	0.45262
	Q9D9L5	ACTRT2	0.61148	0.53933	0.31891	0.73392	0.30188	0.3346	0.19286
	Q9CQA3	SDHB	1.3559	0.73243	0.31049	0.66795	0.25776	0.97079	0.41074
	Q9D5N8	SATL1	0.15836	0.25492	0.23114	0.039453	0.24866	0.19759	0.30576
	P41216	ACSL1	0.2319	0.27339	0.1159	0.23188	0.099641	0.26131	0.26801
	P45376	AKR1B1	0.73682	0.63987	0.17169	0.72914	0.35816	0.2846	0.50435
	Q8K4E0	ALMS1	0.059062	0.037454	0.023937	0.018172	0.042356	0.025115	0.021004
	Q99P88	NUP155	0.20272	0.043413	0.018404	0.11042	0.0243	0.039075	0.049267
	P85094	ISOC2A	0	1.6019	0.46755	0	0.89665	0.30082	0.89833
	Q8K010	OPLAH	0.09376	0.25838	0.063981	0.023769	0.055575	0.11492	0.1449
	Q9CQR6	PPP6C	0.40461	0.65131	0.38841	0.19985	0.36456	0.53791	0.51381
	Q91VM9	PPA2	0.11203	1.0971	0.46509	0.40501	0.77536	0.26504	0.61524
	P0CW70	DPY19L2	0.095502	0.23536	0.21234	0.15542	0.28037	0.10468	0.22925
	Q8BVP1	TRIML1	0.25309	0.5624	0.23841	0.061539	0.1469	0.11673	0.31539
	Q61241	TSSK1B	0.33605	0.98749	0.3199	0.16734	0.42238	0.55211	0.85125
	Q7TPM5	SPACA9	0.49437	1.315	0.55746	0.63801	0.73605	0.58489	0.73743
	P62334	PSMC6	0.4363	0.50487	0.065647	0.34075	0.18067	0.14357	0.086841
	Q9Z1Q9	VARS	0.12428	0.14808	0.084808	0.14949	0.054541	0.13704	0.20428
	Q8BVM4	AZIN2	0.38313	0.13786	0.18882	0.1388	0.24932	0.19811	0.34585
	P18760	CFL1	1.7839	0.83966	0.59099	0.67639	2.1534	0.62007	1.1572
	Q9WV27	ATP1A4	0.28156	0.18207	0.024921	0.2199	0.066865	0.080982	0.06699
	Q3V0Q1	DNAH12	0.047547	0.037878	0.032446	0.018378	0.04284	0	0.042921
	Q922R8	PDIA6	0.6433	0.14208	0.060232	0.30945	0.079529	0.063196	0.16552
	Q8R534	ADAM1B	0.20006	0.075698	0.065504	0.07497	0	0	0
	O35345	KPNA6	0.22481	0.23394	0.0481	0.17557	0.13095	0.10405	0.13119
	P17225	PTBP1	0	0.53273	0.29188	0	0.29819	0.45879	0.47922
	Q99KB8	HAGH	0	0.95191	0.40354	0	0.37808	0.42339	0.53382
	Q9ERI5	JMJD6	0.091278	0.66214	0.457	0.14828	0.37062	0.13594	0.37132
	Q9DB20	ATP5PO	0.40224	1.5234	0.27449	0.14523	0.58909	0.67759	0.85431
	Q9CYG7	TOMM34	0.26305	0.67049	0.6723	0.097396	0.23701	0.70538	0.7002
	Q925K9	TSSK6	0.30097	1.0968	0.32758	0.11065	0.27117	0.21548	0.61508
	Q9R099	TBL2	0.38313	0.44542	0.18882	0.1388	0.24932	0.35623	0.34585
	Q9D9I1	TEX43	0.60478	1.6395	1.4764	0.47234	1.3789	2.1099	0.54594
	P03921	MTND5	0.19518	0.31418	0.086435	0.20884	0.30952	0.13974	0.17619
	Q9DAF3	DDI1	0.54635	0.48596	0.28615	0.42671	0.17415	0.066486	0.17448
	P08113	HSP90B1	0.35863	0.14917	0.031	0.19211	0.083494	0.066346	0.08365
	Q8JZQ2	AFG3L2	0.095868	0.15432	0.21322	0.15604	0.33545	0.18257	0.28206
	A2ASA8	ITPRIPL1	0.21617	0.22521	0.14752	0.10927	0.26759	0.10017	0.51405
	Q14C37	LEMD1	0.71224	0.50404	0.48603	0.55626	1.6843	0.50994	0.64294
	Q9D9T6	SPATA3	0.74294	0.72907	0.30907	0.35373	0.18702	0.32428	0.98011
	Q148B6	SPATC1	0.59312	0.27499	0.11658	0.28683	0.15392	0.19018	0.23978
	P08607	C4BPA	0.265	0.58975	0	0.20696	0	0.12203	0
	P58281	OPA1	0	0.18813	0.10811	0	0.14275	0.083677	0.26318
	Q91WC3	ACSL6	0	0.47792	0.2026	0	0.20894	0.21257	0.32947
	Q9R0Q7	PTGES3	0	3.7747	0.58224	0	1.5793	0.90302	0.77022
	Q8R2Y8	PTRH2	0.49116	1.9218	0.55353	0.93245	0.73086	0.58076	1.0777
	P05132	PRKACA	0.34529	1.017	0.15007	0.49344	0.4345	0.45235	0.3117
	Q76MZ3	PPP2R1A	0	0.453	0.24704	0	0.25356	0.20149	0.3268
	P56399	USP5	0.08935	0.14383	0.060972	0.14503	0.080505	0.031383	0.039568
	Q9D498	IQCF3	0.93492	0.64066	0.27159	0.50484	0.58242	0.28496	0.35928
	P58252	EEF2	0.13745	0.22126	0.093797	0.22764	0.12385	0.064356	0.12408
	Q99JY0	HADHB	0.17083	0.42757	0.18126	0.064383	0.074277	0.059022	0.15421
	Q8QZT1	ACAT1	0.30934	0.49795	0.21109	0.2416	0.17829	0.068004	0.27924
	Q3U213	SERAC1	0.24555	0.28911	0.038878	0.19178	0.051334	0.17581	0.05143
	O88685	PSMC3	0.49755	0.28607	0.12127	0.1388	0.077164	0.12724	0.24978
	Q8BFW7	LPP	0.27881	0.21214	0.089932	0.15877	0.11874	0.14555	0.18351
	P00397	MTCO1	0	0.52809	0.16249	0	0.29559	0.11003	0.21495
	Q80V03	ADCK5	0	0.56961	0.18782	0	0.31883	0.14373	0.24846
	Q9D404	OXSM	0.28225	0.62953	0.1926	0.068133	0.57157	0.28	0.69521
	A0JLY1	CCDC173	0.13343	0.45471	0.1405	0.10421	0.12022	0.095533	0.18586
	P10853 (+4)	HIST1H2BF	0.73274	1.1795	0.85999	0.25081	0.66021	0.52462	1.1376
	Q810J8	ZFYVE1	0.15133	0.24359	0.067404	0.037771	0.043575	0.14757	0.18606
	Q9D4K7	CCDC105	0.23612	0.38008	0.16113	0.25401	0.21275	0.10913	0.29359
	Q02053	UBA1	0.14913	0.17725	0.049321	0.18031	0.099216	0.078839	0.13462
	Q9CZB0	SDHC	0.5289	0.38526	1.2392	0.18692	1.6363	0.17136	1.6393
	Q66GT5	PTPMT1	0.70197	0.31827	0.47902	0.54824	0.17815	0.50259	0.17848
	P21765	GPX5	0.84742	0.27356	0.11597	0.89321	0.76354	0.81884	0.76497
	Q6ZQ38	CAND1	0.19728	0.049472	0.020973	0.099965	0.027692	0.091641	0.056235
	Q80W93	HYDIN	0.043649	0.011528	0.004887	0.011221	0.0064526	0.015479	0.01297
	Q920N1	ODF3	1.0232	0.25082	0.10633	0.41725	0.29997	0.11156	0.30054
	Q99J47	DHRS7B	0.57349	0.19681	0.083432	0.59142	0.11016	0.18446	0.23257
	Q80XN0	BDH1	0.85417	0.17926	0.075992	0.52852	0	0.26331	0.10053
	Q9D6R2	IDH3A	0	0.56976	0.24153	0	0.31891	0.46469	0.44671
	Q9D263	SPINT4	0	0.85138	0.36092	0	0.47655	1.3002	2.1995
	P14211	CALR	0	0.29589	0.12543	0	0.16562	0.13161	0.35861
	Q9D2H2	AK7	0	0.19723	0.12872	0	0.29862	0.087723	0.23309
	O88870	BEST1	0	0.3395	0.19759	0	0.12307	0.097796	0.19039
	Q8R0Y8	SLC25A42	0	0.65131	0.17461	0	0.36456	0.086969	0.23099
	Q8K1C0	ANGEL2	0.067684	0.34664	0.14695	0.10886	0.12559	0.33748	0.12583
	Q9DBJ1	PGAM1	0.50797	0.81769	0.21665	1.4883	0.65176	0.36369	0.45855
	Q8K1L5	PPP1R11	1.184	2.9082	0.47279	0.92468	1.0668	0.49605	1.6309
	Q9EPK7	XPO7	0.068696	0.16835	0.046878	0.026434	0.094229	0.024233	0.062013
	E9Q7F5	EDDM13	0	1.3837	0.58658	0	0.46677	0.61545	1.5962
	Q9DBC7	PRKAR1A	0	0.33073	0.30568	0	0.28984	0.23032	0.29039
	P62196	PSMC5	0	0.48726	0.28695	0	0.083878	0.066652	0.17493
	B0QZF7	PROCA1	0.25852	0.65837	0.39283	0.20191	0.23293	0.41216	0.11073
	P97819	PLA2G6	0.14678	0.15432	0.06542	0.036681	0.13225	0.068639	0.086541
	Q9DCX2	ATP5PD	0.85323	1.3735	0.15926	0.98505	0.76878	0.36839	0.77022
	Q9DA32	SUN5	0.45468	0.5253	0.068096	0.16269	0.089912	0.14915	0.18805
	Q3V0Q6	SPAG8	0.27073	0.2801	0.18474	0.1359	0.33749	0.43369	0.43876
	Q8BK63	CSNK1A1	0.36188	0.37026	0.34559	0.5193	0.45631	0.2591	0.75703
	P07901	HSP90AA1	0.21193	0.16331	0.10612	0.16552	0.19095	0.072636	0.19131
	P16563	CRISP2	0.33293	0.53592	0.22719	0.26002	0.14039	0.3825	0.14066
	Q8BVM2	ANTXRL	0.3326	0.096405	0.083883	0.32018	0.23345	0.13551	0.11096
	Q63811	PPP3R2	1.109	0.33976	0.51702	0.59173	0.19018	0.15112	0.68394
	Q3TL44	NLRX1	0.12076	0.062637	0.054013	0.094318	0.14758	0.05667	0.071451
	P0CG49 (+1)	UBB	0	0.42343	0.1795	0	0.23701	0.18834	0.23746
	O35737	HNRNPH1	0	0.62147	0.26345	0	0.25117	0.19958	0.25164
	P0DP26 (+2)	CALM1	0	1.5706	0.99626	0	0.52406	1.0453	1.3179
	A6X919	DPY19L1	0	0.16442	0.10686	0	0.1411	0.073132	0.092205
	Q8C6E0	CFAP36	0	0.36249	0.24153	0	0.096881	0	0.097063
	P80316	CCT5	0.14618	0.23531	0.099755	0.17663	0.28031	0.16192	0.13196
	Q91ZP3	LPIN1	0.083848	0.27987	0.057218	0	0.037104	0.091685	0.15695
	P23578	ACR	0.17985	0.62467	0.059117	0.06766	0.16204	0	0.16235
	P80313	CCT7	0.22616	0.36405	0.048374	0.24298	0.063871	0.16192	0.20416
	P62737	ACTA2	0	0.341	0.31598	0	0.54569	0.33152	0.41799
	Q60649	CLPB	0	0.18287	0.16277	0	0.1573	0.081338	0.10255
	Q9WTK7	STK11	0	0.44761	0.12185	0	0.16089	0.061599	0.077664
	Q9CQ21	MCTS2	0.21347	0.75159	0.52394	0.36466	0.69179	0.54972	0.42148
	Q9Z1Q5	CLIC1	0.54974	0.55053	0.23338	0.12481	0.30815	0.3936	0.30873
	Q99KL7	RAB28	0.37616	0.97949	0.25669	0.29378	0.54825	0.8487	0.33956
	P0C1V4	TMCO2	0	0.75626	0.77329	0	0.42331	0.15371	0.4241
	P15626	GSTM2	0.16766	0.57947	0.56886	0.65106	0.52311	0.25774	1.3151
	A2AVQ5	LEXM	0.28949	0.29882	0.19755	0.5096	0.26084	0.28745	0.26133
	Q9D5V2	KLHL10	0.1935	0.20219	0.085711	0.15113	0.055107	0.089928	0.11338
	Q8CGK3	LONP1	0.16708	0.063831	0.02706	0.166	0.035729	0.057769	0.035796
	Q9Z1J3	NFS1	0.48604	0.13508	0.057263	0.29254	0.075608	0.26818	0.24439
	P46412	GPX3	1.1437	0	0	0.89321	0.53124	0.26149	0.53223
	P01942	HBA	0	2.7536	0.20033	0	0	0.21019	0.59824
	Q9D5A0	SPESP1	0	0.6943	0.13539	0	0.085797	0.22209	0.085958
	Q9JLI7	SPAG6	0	0.39499	0.16744	0	0.59159	0.11328	0.14282
	Q9D9K8	IQCF1	0	1.1657	0.30183	0	0.39853	0.31668	0.6537
	Q7M6Y6	MROH2B	0.023164	0.15376	0.031936	0.036551	0.042167	0	0.086226
	Q5F201	CFAP52	0	0.31528	0.18312	0	0.24179	0.14023	0.31124
	Q9Z1K6	ARIH2	0	0.24387	0.16012	0	0.13651	0.168	0.21181
	Q8CI32	BAG5	0.1724	0.13388	0.056754	0.13465	0.15534	0.12344	0.15563
	Q2NL51	GSK3A	0.082075	0.27375	0.11605	0.13282	0.15323	0.12176	0.07409
	Q8CHP8	PGP	0.26122	0.42049	0.084535	0.20401	0.11162	0.29604	0.11183
	Q8CG27	ACTL9	0.30189	0.48596	0	0.32751	0.27201	0.21614	0.17448
	Q9JIB0	RANGRF	0.21347	0.75159	0.7677	0.36466	0.69179	0.80548	0.69309
	P62259	YWHAE	0.14725	0.50466	0.34205	0.39147	0.28248	0.35888	0.28301
	P80317	CCT6A	0.15059	0.2424	0.15912	0.18212	0.2101	0.22987	0.2105
	Q9WUL7	ARL3	0.21347	0.75159	0.52394	0.59965	0.69179	0.15284	0.1927
	P83940	ELOC	1.4631	1.347	0.57104	1.1427	1.3183	1.0475	0.7554
	Q9Z1R2	BAG6	0.10707	0.11318	0.047978	0.083624	0.063349	0.050339	0.031259
	Q9CQE0	RNF138	0.32432	0.52206	0.22131	0.2533	0.13698	0.2322	0.13723
	Q9EQ00	ROPN1L	0	0.28385	0.81884	0	0.55417	0.44036	0.55521
	P46735	MYO1B	0.066089	0.052443	0.092812	0.10622	0.1554	0.097379	0.12278
	Q9JMC3	DNAJA4	0.30849	0.15251	0.064651	0.24094	0.085363	0.067832	0.17815
	A2AN08	UBR4	0.029394	0	0.014996	0	0.0065579	0.0052111	0.019837
	Q91V41	RAB14	0.91822	0	0.43373	0.97298	0.35301	0.12992	0
	P32037	SLC2A3	0	0.73337	0	0	0	0	0
	Q9WV55	VAPA	0	0.85197	0.2252	0	0.47688	0.37894	0.47777
	Q8CFI2	CDC34	0	0.89794	0.2366	0	0.14585	0.24825	0.50355
	Q61024	ASNS	0	0.2175	0.092202	0	0.059166	0.096738	0.12197
	P08249	MDH2	0	0.40636	0.08183	0	0.10805	0.085856	0.3601
	Q9DAG4	TEX37	0	1.1959	0.30907	0	1.3434	0.32428	0.67065
	Q9DAE3	LELP1	0	1.3044	0.23959	0	0.7301	0.58016	1.2736
	P68254	YWHAQ	0	0.85595	0.36286	0	0.47911	0.1111	0.68541
	O89112	LANCL1	0	0.49121	0.20824	0	0.49801	0.13983	0.1763
	Q9JK23	PSMG1	0	0.69876	0.29622	0	0.39112	0.31079	0.55319
	Q80VQ1	LRRC1	0	0.36552	0.10015	0	0.2046	0.16258	0.20498
	Q91ZT8	ASB9	0	0.73538	0.31174	0	0.12212	0.32708	0.41239
	A1L3C1	FAM71E1	0	0.28792	0.26326	0	0.3476	0.12806	0.16146
	P51807	DYNLT1	0	1.347	0.99842	0	2.0613	0.59914	1.3208
	Q9WTZ1	RNF7	0	1.3183	0.55885	0	0.31932	0.58635	0.73928
	Q9R1P1	PSMB3	0	1.0708	0.27895	0	0.59938	0.47628	0.36901
	Q8JZN5	ACAD9	0	0.31256	0.085999	0	0.11355	0.13902	0.17528
	Q9DAL7	IQCF5	0	0.88216	0.92768	0	0.49378	0.39237	1.2272
	Q5M8N4	SDR39U1	0	0.46582	0.31428	0	0.12301	0	0.41574
	Q6SP97	ENKUR	0.30964	0.49843	0.09931	0.38636	0.27899	0.22169	0.27951
	Q3U2V3	NUDT18	0.25244	0.40636	0.17227	0.19716	0.22745	0.28561	0.22788
	Q9QYJ3	DNAJB1	0.36897	0.3772	0.076218	0.087232	0.21113	0	0.33307
	Q8BH95	ECHS1	0.46055	0.46582	0.09316	0.10662	0.26074	0.20719	0.26123
	Q80ZN9	COX6B2	0	0.69452	0.70026	0	0.9246	0.73471	0.92634
	Q9DAV9	TMEM38B	0.13126	0.21129	0.30083	0.21683	0.11827	0.093977	0.25062
	P48455	PPP3CC	0.072117	0.11609	0.10154	0.24758	0.064978	0.051634	0.0651
	P24549	ALDH1A1	0.24973	0.12525	0.053098	0.5231	0.4993	0.1788	0.070241
	Q69ZB0	LRRCC1	0.071449	0.056633	0.024008	0.1151	0.031699	0.051155	0.031759
	Q9D5Y1	CCDC39	0.20377	0	0.026013	0.12519	0.069841	0.027292	0.10672
	P32921	WARS	0.34537	0	0	0.34908	0.14532	0.11547	0
	Q921I1	TF	0	0.37974	0	0.087794	0.049452	0.080484	0.10148
	Q9Z2X1	HNRNPF	0	0.48596	0.1319	0	0.27201	0.21614	0.27252
	P42567	EPS15	0	0.21368	0.059275	0	0.038414	0.030525	0.038486
	Q9CQV8	YWHAB	0	0.84411	0.10459	0	0.1381	0.10974	0.67535
	P00920	CA2	0	0.5089	0.21574	0	0.28485	0.36207	0.28539
	Q9JK48	SH3GLB1	0	0.35091	0.14876	0	0.19642	0.15608	0.19678
	B2RX88	CSPP1	0	0.048752	0.041883	0	0.027288	0.021684	0
	Q9QWV4	MLF1	0	0.48254	0.096318	0	0.27009	0.21462	0.43151
	Q8R5H1	USP15	0	0.060137	0.051822	0	0.10433	0.054372	0.068553
	Q9Z0F4	CIB1	0	0.32166	0.13636	0	0.39165	0.14307	0.18039
	Q9ERK4	CSE1L	0	0.12439	0.052731	0	0.034242	0.055325	0.069755
	Q9D0Z3	TMEM53	0	0.21896	0.31301	0	0.12256	0.097389	0.26023
	P08414	CAMK4	0	0.26827	0.11373	0	0.072521	0.057627	0.15044
	O88623	USP2	0	0.20252	0.13227	0	0.055197	0.090079	0.055301
	Q8VBV7	COPS8	0.18688	0.30083	0.27596	0.51356	0.59248	0.1338	0.36505
	Q9QYI7	DNAJB8	0.36879	0.59365	0.11703	0.28803	0.15452	0.12279	0.15481
	Q61233	LCP1	0.12333	0.096714	0.084159	0.096321	0.23426	0.13597	0.17143
	Q9D7G0	PRPS1	0.25852	0.19745	0.17642	0.095801	0.23293	0.087824	0.36921
	Q9DAN9	CFAP97D1	0.48487	0.35577	0.33087	0.17261	0.19914	0.15824	0.43769
	Q91VR2	ATP5F1C	0.27559	0.20982	0.088947	0.1018	0.11744	0.19732	0.24878
	O35215	DDT	0.7854	0.54979	0.23307	1.0639	0.30774	0.56232	0.30831
	P35700	PRDX1	0.69346	0	0.13352	0.5416	0.38283	0.30421	0.17662
	Q99K01	PDXDC1	0.26211	0	0	0.11771	0.088648	0.070442	0.043488
	Q9EQ20	ALDH6A1	0.23367	0	0	0.1825	0	0.10803	0
	Q9CQ80	VPS25	0	0.73791	0.14323	0	0.41304	0.15027	0.41381
	O09159	MAN2B1	0	0.18244	0.02497	0	0	0.053238	0.10231
	Q3UJK4	GTPBP2	0	0.32783	0	0	0.11895	0.14581	0.057956
	Q9QXD6	FBP1	0	0.86741	0	0	0	0	0
	Q8K411	PITRM1	0	0.1168	0.024374	0	0.065375	0.1072	0.032244
	Q7TMY8	HUWE1	0	0.027899	0.0058912	0	0.023513	0	0.031528
	Q7M6Y3	PICALM	0	0.29963	0.040225	0	0.053112	0.08659	0.053211
	Q9D9X8	SPACA3	0	0.59952	0.11811	0	0.15595	0.26666	0.15624
	Q5S003	SPAG17	0	0.077668	0.010824	0	0.014292	0.011356	0.043555
	Q9R0X5	RPGR	0	0.12274	0.025595	0	0.068703	0.026855	0.033859
	P08071	LTF	0.054092	0.27381	0	0.18139	0.32938	0.60739	0.39449
	P61027	RAB10	0	0.67259	0.28513	0	0.61366	0.29916	0.61481
	Q9CQ60	PGLS	0	0.54557	0.23128	0	0.30538	0.11345	0.30595
	Q7TSD4	TBATA	0	0.32539	0.066157	0	0.18213	0.22644	0.3973
	P12815	PDCD6	0	0.6957	0.29492	0	0.17909	0	0.63758
	Q8BWM0	PTGES2	0	0.32983	0.13982	0	0.18462	0.1467	0.18496
	O35343	KPNA4	0	0.2424	0.049787	0	0.2101	0	0.065861
	Q8C552	FAM78A	0	0.45531	0.19302	0	0.12037	0.20251	0.25533
	Q6P1B1	XPNPEP1	0	0.20017	0.041331	0	0.054572	0.043365	0.11225
	Q8BPT6	IMMP2L	0	0.36001	0.33517	0	0.73086	0.35166	0.44338
	Q8VEK3	HNRNPU	0	0.076955	0.10203	0	0.087955	0.18611	0.13497
	P03911	MTND4	0	0.13154	0.11552	0	0.23709	0.058507	0.5299
	Q9D8W5	PSMD12	0	0.12901	0.11322	0	0.07221	0.05738	0.14978
	Q8CGC7	EPRS	0	0.039591	0.051444	0	0	0	0.091723
	Q8BML9	QARS	0	0.077251	0.10244	0	0.04324	0	0.13551
	Q9JII6	AKR1A1	0.11692	0.18821	0.16775	0.303	0.34956	0.27777	0.22191
	Q99LC3	NDUFA10	0.10482	0.16872	0.14963	0.26885	0.43312	0.15699	0.094618
	Q9JLV5	CUL3	0.096486	0.07608	0.032252	0.15709	0.18123	0.033839	0.087098
	Q0VET5	LMNTD2	0.11716	0.09199	0.038997	0.091501	0.05149	0.040916	0.10576
	Q91V12	ACOT7	0.10006	0.16106	0.068278	0.16315	0.18822	0.14956	0.090321
	P97351	RPS3A	0.14386	0	0.20872	0.23888	0.12962	0.103	0.2761
	Q9CR21	NDUFAB1	0.2539	0	0.3851	0.73718	0.22876	0.18178	0.50942
	P61979	HNRNPK	0.26815	0	0.056754	0.13465	0.074936	0.19199	0.15563
	P26443	GLUD1	0.21955	0	0	0.17147	0.12797	0.10169	0.062224
	Q9D6J6	NDUFV2	0.77465	0	0	0	0	0.55463	0
	Q9JHQ5	LZTFL1	0.57786	0	0	0.20261	0	0.29389	0
	Q8BI79	CCDC40	0.09439	0	0	0.12623	0	0.044454	0
	Q9CZU6	CS	0	0.42457	0	0	0	0.058635	0.073928
	Q9JMB7	PIWIL1	0	0.21368	0	0	0	0	0
	P09671	SOD2	0	0.60854	0	0	0.15814	0	0
	P50431	SHMT1	0	0.26827	0.054924	0	0.15016	0.25608	0
	O88502	PDE8A	0	0.14807	0.030776	0	0.12679	0.10075	0.083034
	P67778	PHB	0	0.49436	0.098545	0	0.13012	0.21988	0.4427
	Q91W89	MAN2C1	0	0.11852	0.024728	0	0.1011	0.052715	0.10129
	Q9D2H5	TRIM42	0	0.16692	0.034612	0	0.093434	0.11386	0.045786
	Q91YP0	L2HGDH	0	0.27816	0.05688	0	0.24218	0.059679	0.24264
	Q9EPA7	NMNAT1	0	0.45191	0.090521	0	0.25295	0.201	0.25342
	Q9JHX6	ALLC	0	0.30718	0.062592	0	0.082645	0	0.17226
	Q8BHL8	PSMF1	0	0.49639	0.098926	0	0.27785	0.22078	0.27837
	O88544	COPS4	0	0.30718	0.062592	0	0.082645	0.21329	0.0828
	Q9CWH6	PSMA8	0	0.53122	0.10545	0	0.29734	0.23628	0.1395
	P56376	ACYP1	0	1.53	0.27552	0	0.85641	0	1.5263
	Q9QUM9	PSMA6	0	0.54312	0.10767	0	0.30401	0.11297	0.30458
	Q9Z2U1	PSMA5	0	0.26284	0.11142	0	0.14712	0.40334	0.1474
	Q8BGQ7	AARS	0	0.1285	0.026776	0	0.035354	0	0.10996
	P19783	COX4I1	0	0.79063	0.15262	0	0	0.35166	0
	O88799	ZAN	0	0.023195	0.004901	0	0.0064711	0.0051421	0.0064832
	Q9CQX0	OTUB2	0	0.25399	0.10767	0	0.14217	0.24157	0.14243
	Q99JY4	TRABD	0	0.33909	0.06883	0	0.090881	0.072216	0.091051
	Q5H8C4	VPS13A	0	0.037535	0.0079158	0	0.010452	0	0.021049
	Q78IK4	APOOL	0	0.50466	0.10048	0.39147	0.28248	0.10542	0.28301
	Q9DB05	NAPA	0.129	0.4388	0	0.2129	0.24561	0.092359	0.11645
	Q32M07	AK8	0	0.12371	0.10842	0	0.22205	0.055025	0.069376
	P35293	RAB18	0	0.30386	0.27895	0	0.17008	0.13515	0.6005
	Q3UUY6	PROM2	0	0.072597	0.030776	0	0.082878	0.03229	0.040712
	P99028	UQCRH	0	0.70255	0.70966	0	0.39324	0.31248	0.93877
	Q3TVW5	TCHP	0	0.1122	0.098034	0	0.062801	0.049904	0.062919
	Q9D4P7	GSTT4	0	0.24672	0.22324	0	0.29476	0.23422	0.13836
	Q9DAM5	SLC25A19	0	0.19303	0.17227	0	0.22745	0.18074	0.10825
	Q9WTX7	FHL5	0	0.20982	0.088947	0	0.24831	0.093323	0.11766
	Q9D9J7	IZUMO1	0	0.15251	0.13467	0	0.17782	0.067832	0.085523
	Q9DCD0	PGD	0	0.12818	0.11248	0	0.14851	0	0.14879
	Q9DBG3	AP2B1	0	0.064584	0.05572	0	0	0.028726	0.07371
	Q6ZPR5	SMPD4	0	0.07251	0.062692	0	0	0	0.040663
	E9Q5M6	CFAP44	0.019743	0.031781	0.013473	0.031107	0.035886	0.028516	0.054399
	P35564	CANX	0.062697	0.10092	0.042784	0.10063	0.11609	0.04489	0.1793
	Q99L13	HIBADH	0.12069	0.19427	0.082357	0.44123	0.10874	0.18196	0.10895
	P11499	HSP90AB1	0.10327	0.081316	0	0.16861	0.14269	0.036168	0.093222
	Q9JKB1	UCHL3	0.3549	0.26632	0	1.1172	0.51523	0.11845	0.14935
	Q62167	DDX3X	0	0	0.12415	0	0.10656	0.17814	0.16423
	Q9DC69	NDUFA9	0	0	0.22333	0	0.29488	0.071637	0.41168
	Q9JHU9	ISYNA1	0	0	0.097474	0	0.062452	0	0.06257
	Q8BG05	HNRNPA3	0	0	0.24153	0	0.096881	0	0.097063
	O55143	ATP2A2	0.07421	0	0.024921	0.028523	0.032905	0.026147	0.06699
	P26040	EZR	0.19218	0	0	0.097444	0.11242	0.043505	0.11263
	Q09TK9	SPINK8	0	1.4412	0	0	1.4231	0.27439	1.4258
	Q8C633	CABS1	0	0.33814	0	0	0	0.1504	0.18962
	Q99LP6	GRPEL1	0	0.61784	0	0	0.34583	0.12745	0.16069
	P62192	PSMC1	0	0.28812	0	0	0.077697	0.06174	0.077843
	Q9DAJ5	DYNLRB2	0	0.6715	0	0	0	0.70661	0.37657
	Q9DCT2	NDUFS3	0	0.48838	0	0	0	0.10221	0.12887
	P70168	KPNB1	0	0.1418	0	0	0	0	0.079518
	E9Q414	APOB	0	0.013162	0.0055797	0	0.014788	0	0.014815
	Q9QZE5	COPG1	0	0.06934	0.029395	0	0.038812	0.062847	0.079239
	Q9JHU4	DYNC1H1	0	0.012603	0.0053428	0	0.014157	0	0.021349
	Q62348	TSN	0	0.26515	0.1124	0	0.14841	0.2529	0.14869
	O09046	IL4I1	0	0.096714	0.040999	0	0.11112	0.043017	0.054236
	Q9WVQ0	PMFBP1	0	0.056526	0.023963	0	0.03164	0.077772	0.031699
	Q922U2	KRT5	0	0.11015	0.046694	0	0.19628	0.10092	0.061769
	Q8VEH3	ARL8A	0	0.32689	0.13858	0	0.39853	0.14539	0.18331
	Q8BRC6	MAATS1	0	0.073843	0.031304	0	0.041333	0	0.1293
	Q3V036	CCDC27	0	0.092131	0.039056	0	0.051569	0.084013	0.051666
	Q99MD6	TXNRD3	0	0.095187	0.040352	0	0.10932	0.08687	0.10953
	Q8K450	SPAG16	0	0.095037	0.040288	0	0.10915	0.04227	0.053295
	Q9D4Y8	TMEM269	0	0.24571	0.10416	0	0.13753	0.23321	0.29403
	Q9D8B4	NDUFA11	0	0.47628	0.20191	0	0.26659	0.47865	0.60349
	Q921F2	TARDBP	0	0.15367	0.065145	0	0.086016	0.2227	0.086177
	O35239	PTPN9	0	0.099921	0.042359	0	0.1149	0.091306	0.056034
	Q9D855	UQCRB	0	0.53053	0.2249	0	0.29696	0.54015	0.29751
	O35678	MGLL	0	0.20623	0.087426	0	0.11544	0	0.2443
	Q68FD5	CLTC	0.021814	0.035115	0	0.0344	0.039686	0.031536	0.060214
	Q9D9B7	PRR30	0	0	0.13944	0	0.18412	0.1463	0.088431
	P47911	RPL6	0	0	0.18401	0	0.24297	0.091415	0.24342
	Q921F4	HNRNPLL	0	0	0.092535	0	0.059375	0.047181	0.12241
	Q9D1G0	DNASE1L2	0	0	0.094189	0	0	0.20961	0.1246
	Q9JII5	DAZAP1	0	0	0.14021	0	0.08873	0.070507	0.18547
	Q9EP89	LACTB	0	0	0.097846	0	0.12919	0	0.062802
	P62743	AP2S1	0	0	0.39388	0	0.2335	0.18555	0.23394
	O88952	LIN7C	0	0	0.29492	0	0.17909	0	0.17943
	P63330	PPP2CA	0	0	0.17227	0	0	0.085856	0
	Q5IRJ6	SLC30A9	0	0	0.094415	0	0	0.048112	0.060661
	Q8CDR2	RSPH6A	0	0.084509	0	0	0.096783	0.037588	0.047391
	Q64324	STXBP2	0	0.10247	0	0	0.11791	0.093698	0.18219
	Q78Y63	PDCL2	0	0.24978	0	0	0.29865	0.1111	0.14007
	Q9D593	ATP6V1E2	0	0.26399	0	0	0.14776	0.25172	0
	P06745	GPI	0	0.10836	0	0.29581	0.060656	0.099243	0
	P08752	GNAI2	0	0	0.071727	0	0.31111	0.15745	0.19851
	Q01755	TCP11	0	0	0.046524	0	0.061429	0.048813	0.12677
	O54962	BANF1	0	0	0.30852	0	0.40736	0.3237	1.7741
	Q8K1T4	LY6G5B	0	0	0.13709	0	0.39392	0.31302	0.18135
	Q8BJ64	CHDH	0	0	0.043365	0	0.11771	0.093534	0.057366
	Q80Y75	DNAJB13	0	0	0.080541	0	0.10634	0.17775	0.10654
	Q9DCS9	NDUFB10	0	0	0.14164	0	0.18702	0.32428	0
	P15920	ATP6V0A2	0	0	0.029193	0	0	0	0.078685
	A2A863	ITGB4	0	0	0.014136	0	0	0.029933	0
	E9Q173	BTBD16	0	0	0.04783	0	0.20135	0	0.063272
	P25444	RPS2	0	0	0.093844	0	0	0	0.26325
	P19096	FASN	0	0	0.010452	0.036371	0.027786	0	0.027838
	Q9D4B2	TTC25	0.058947	0	0	0.094455	0.053112	0	0.16803
	Q99L04	DHRS1	0.12596	0	0	0.20762	0	0.19034	0
	G3UYX5	RGS22	0	0	0	0	0.079566	0	0.079715
	Q8BTM8	FLNA	0	0	0	0	0.11195	0	0
	P09242	ALPL	0	0	0	0	0.13678	0.16835	0.13704
	Q9D3W5	LRRC71	0	0	0	0	0.12797	0	0.062224
	P48036	ANXA5	0	0	0	0	0.1077	0	0.35883
	Q9D7P7	CLIC3	0	0	0	0	0.30956	0	0.31014
	Q91XV3	BASP1	0	0	0	0	0.62863	0	0.17755
	Q8K2V1	PPP4R1	0	0	0	0	0.11047	0.057521	0
	P02469	LAMB1	0	0	0	0	0.038574	0	0
	Q8QZY1	EIF3L	0	0	0	0	0.057065	0.14373	0
	P27773	PDIA3	0	0	0	0	0.067312	0.053488	0.13929
	Q9DAN1	PDILT	0	0	0	0	0.056116	0.044591	0.11551
	Q9JLJ2	ALDH9A1	0	0	0	0	0.14754	0.056653	0
	Q9D180	CFAP57	0	0	0	0	0.052709	0	0.026074
	Q8BFR5	TUFM	0	0	0	0	0	0.12724	0.077309
	Q99K51	PLS3	0	0	0	0	0.11021	0.042674	0
	Q61102	ABCB7	0	0	0	0	0.1439	0.074555	0
	P07356	ANXA2	0	0	0	0	0.32816	0.079026	0
	Q8CH19	CSNKA2IP	0	0	0	0	0	0.077912	0
	Q04857	COL6A1	0	0	0	0	0.14662	0	0
	Q60847	COL12A1	0	0	0	0	0.033489	0	0
	Q8BFZ9	ERLIN2	0	0	0	0	0.10154	0.08069	0.21353
	Q922E6	FASTKD2	0	0	0	0	0.048044	0.078139	0.048134
	Q8CGC6	RBM28	0	0	0	0	0.092033	0.035782	0
	Q3UFY4 (+1)	RSPH3A	0	0	0	0	0	0.10632	0.064975
	Q8BS40	CPTP	0	0	0	0	0.34234	0.12625	0
	Q9JHY4	WFDC15B	0	0	0	0	0	0	1.1005
	P11087	COL1A1	0	0	0	0.072984	0.084198	0	0
	Q9CYA0	CRELD2	0	0	0	0	0	0.079968	0.21153
	A2AU72	ARMC3	0	0	0	0	0	0.030877	0.079332
	Q9CZW5	TOMM70	0	0	0	0	0	0.091774	0
	Q02788	COL6A2	0	0	0	0	0.069696	0	0
	Q8R010	AIMP2	0	0	0	0	0	0	0.22942
	P53986	SLC16A1	0	0	0	0	0	0	0.14846
