# Supplementary material for: IRGC1, a testis-enriched immunity related GTPase, is important for fibrous sheath integrity and sperm motility in mice
Source: Dev Biol. 2022 Aug;488:104–13. doi: 10.1016/j.ydbio.2022.05.011 (PMC9232189; doi:10.1016/j.ydbio.2022.05.011)
Supplement: Multimedia component 4 [file mmc4.xlsx]

## Sheet: Sheet1
Table S3. Primers used in this study.
Method	Symbol	Sequence (5'→3')
RT-PCR	Irgc1 Fw	ATTCTAGAGCCGCCATGGCAACTTCCAGGTTG
	Irgc1 Rv	GCGAATTCTTTGTCTTCTGACAAGTCG
	Iigp1b Fw	CCGCTCAATGTTGCTGTCAC
	Iigp1b Rv	TTCAAAGATGCTTCATCCACTCC
	Actb Fw	CATCCGTAAAGACCTCTATGCCAAC
	Actb Rv	ATGGAGCCACCGATCCACA
Genotyping	Irgc1 Fw #1	AGGGTACCCCGTTCTTGAGG
	Irgc1 Rv #1	GGCGCCACAGCGACGGGGGG
	Irgc1 Rv #2	CAAGTACCCCTACACTCAGG
